# Supplementary material for: Meta-analysis shows no consistent evidence for senescence in ejaculate traits across animals
Source: Nat Commun. 2024 Jan 16;15:558. doi: 10.1038/s41467-024-44768-4 (PMC10791739; doi:10.1038/s41467-024-44768-4)
Supplement: Supplementary file 4 — Source Data [file 41467_2024_44768_MOESM4_ESM.xlsx]

## Sheet: Figure 1
Figure name	Moderator	Mean	C.I. lower bound	C.I. upper bound
Figure 1A		-0.0062	-0.4863	0.4739
Figure 1B	Insecta	0.3567	-0.312	1.0255
	Actinopterygii	-0.2587	-1.0806	0.5632
	Aves	-0.1209	-0.8332	0.5915
	Mammalia	-0.2523	-0.9687	0.4641
	Other	0.0074	-0.5802	0.595

## Sheet: Figure 2
Figure name	Moderator	Mean	C.I. lower bound	C.I. upper bound
Figure 2A	Number of sperm	0.0438	-0.3998	0.4873
	Concentration	-0.0437	-0.4895	0.4022
	Ejaculate size	0.1963	-0.2504	0.643
	Corrected quantity	-0.1382	-0.6186	0.3421
	Motility	-0.0811	-0.525	0.3629
	Velocity	-0.0115	-0.4602	0.4371
	Viability	-0.074	-0.5199	0.372
	Morphology	-0.0759	-0.5234	0.3717
	Sperm length	-0.0823	-0.5435	0.3788
	Mitochondria	-0.0795	-0.5536	0.3946
	Oxidative stress	-0.0366	-0.5092	0.436
	DNA damage	-0.1552	-0.6194	0.3089
	Telomere	0.2518	-0.4788	0.9824
Figure 2B	Number of sperm	0.3741	0.238	0.5103
	Concentration	0.8829	0.408	1.3578
	Ejaculate size	0.3916	0.2067	0.5765
	Corrected quantity	0.4079	0.0438	0.772
	Motility	0.0263	-0.6351	0.6877
	Viability	0.2445	0.0264	0.4627
	Morphology	-0.0685	-0.8838	0.7467
	Sperm length	0.0546	-0.2444	0.3536
	Oxidative stress	0.5478	-0.582	1.6777
Figure 2C	Number of sperm	-0.334	-0.5204	-0.1477
	Concentration	-0.4319	-0.6984	-0.1654
	Corrected quantity	-0.5437	-0.8773	-0.2101
	Motility	-0.5021	-0.6885	-0.3156
	Velocity	-0.1761	-0.4247	0.0726
	Viability	-0.4994	-0.7888	-0.2099
	Morphology	-0.3283	-0.579	-0.0776
	Sperm length	0.0477	-0.9226	1.018
	Mitochondria	-0.2693	-0.6982	0.1595
	Oxidative stress	-0.5203	-0.8619	-0.1788
	DNA damage	-0.6798	-1.0178	-0.3419
	Telomere	0.0554	-0.7747	0.8855

## Sheet: Figure 4
Figure name	Parameter	estimate	se	z	P	C.I. lower bound	C.I. upper bound
Figure 4A	Intercept	0.0779	0.2705	0.2878	0.7735	-0.4524	0.6081
	Slope	-0.0029	0.0013	-2.1994	0.0278	-0.0055	-0.0003
Figure 4B	Intercept	0.215	0.2227	0.9655	0.3343	-0.2214	0.6514
	Slope	-0.002	0.0023	-0.8988	0.3688	-0.0065	0.0024
Figure 4C	Intercept	0.0461	0.2881	0.1598	0.873	-0.5187	0.6108
	Slope	-0.0053	0.0023	-2.3317	0.0197	-0.0097	-0.0008
Figure 4D	Intercept	-0.0032	0.1826	-0.0177	0.9859	-0.3612	0.3547
	Slope	-0.0022	0.0038	-0.5699	0.5688	-0.0097	0.0053
Figure 4E	Intercept	0.5035	0.1578	3.1902	0.0014	0.1942	0.8128
	Slope	-0.0076	0.0025	-3.0664	0.0022	-0.0125	-0.0028

## Sheet: Source data values
ZrFinal	VZr	RowID	nUnique.x	Title	Year	Journal	AimStudy_Objective	Aim_study	Species	LsSampled	Percentage.MinAge	Percentage.MaxAge	Class	Experimental	Population	AgeEstimate	StudyID	Interaction1	Interaction2	Manipulation	ManipulationType	ColdStorage	ControlOrTreatment	Stress	Trait	TraitType	Multiplier	Cohort	ExtractionMethod	ControlOverEjaculation	Calculation	Longitudinal	AgeAs
0.16258	0.0106383	1	97	Ejaculate traits in the Namibian cheetah (Acinonyx jubatus): Influence of age, season and captivity	2007	Reproduction, Fertility and Development	0	descriptive age and reproductive function	Acinonyx jubatus	75.5906	0	75.5906	Mammalia	N	C	Indirect	S080			No		N			Concentration	Whole ejaculate	1	080A	Electroejaculation	n	Simulation	No	Groups03
0.679306	0.0133333	2	78	Age and body size influence male sperm capacity of the dengue vector Aedes aegypti (diptera: culicidae)	2007	Journal of Medical Entomology	0	descriptive age and reproductive function	Aedes aegypti	35.0285	1.25102	36.2795	Insecta	Y	L	Direct	S078	Thai lab strain		No		N			Corrected quantity	Whole ejaculate	1	078A	Male dissected	n	Simulation	No	Groups06
0.164986	0.016129	3	65	Age and body size influence male sperm capacity of the dengue vector Aedes aegypti (diptera: culicidae)	2007	Journal of Medical Entomology	0	descriptive age and reproductive function	Aedes aegypti	30.0244	6.25508	36.2795	Insecta	Y	L	Direct	S078	Rock lab strain		No		N			Corrected quantity	Whole ejaculate	1	078B	Male dissected	n	Simulation	No	Groups05
1.17586	0.0204082	4	52	Age and body size influence male sperm capacity of the dengue vector Aedes aegypti (diptera: culicidae)	2007	Journal of Medical Entomology	0	descriptive age and reproductive function	Aedes aegypti	17.5142	1.25102	18.7652	Insecta	Y	L	Direct	S078	Thai field strain		No		N			Corrected quantity	Whole ejaculate	1	078C	Male dissected	n	Simulation	No	Groups04
-0.0405684	0.0769231	5	16	Male reproductive biology in giant pandas in breeding programmes in China	2006	Giant Pandas: Biology, Veterinary Medicine and Management	NA		Ailuropoda melanoleuca	39.0533	0	39.0533	Mammalia	N	C	Direct	S0350			No		N			Concentration	Whole ejaculate	1	0350A	Electroejaculation	n	SMD	No	Groups02
-0.0922115	0.0075188	7	136	Comparison of sperm quality of Belgian Blue and Holstein Friesian bulls	2006	Theriogenology	0	descriptive age and reproductive function	Bos taurus	9.80873	4.36488	14.1736	Mammalia	N	D	Direct	S046	Belgian blue		No		N			Concentration	Whole ejaculate	1	046A	Masturbated	y	SMD	No	Groups02
-0.453121	0.0204082	8	52	Calves' management conditions affect sperm count in adult bulls	2020	Acta Veterinaria Scandinavica	0	descriptive age and reproductive function	Bos taurus	14.1736	0	14.1736	Mammalia	Y	D	Direct	S0303	Maternally separated at birth		No		N			Concentration	Whole ejaculate	1	0303A	Masturbated	y	Simulation	Yes	Groups03
-0.317944	0.0526316	9	22	Calves' management conditions affect sperm count in adult bulls	2020	Acta Veterinaria Scandinavica	0	descriptive age and reproductive function	Bos taurus	14.1736	0	14.1736	Mammalia	Y	D	Direct	S0303	Not separated		No		N			Concentration	Whole ejaculate	1	0303B	Masturbated	y	Simulation	Yes	Groups03
-0.591077	0.0285714	10	38	Genetic and non-genetic factors affecting semen production and quality characteristics of Gir cattle breed under semi-arid climate	2020	Veterinary World	0	descriptive age and reproductive function	Bos taurus	44.1393	14.1736	58.3129	Mammalia	N	D	Direct	S0363			No		N			Concentration	Whole ejaculate	1	0363A	Masturbated	y	Simulation	Yes	Groups09
-0.874836	0.111111	12	12	Lipid and antoxidant changes in spermatozoa and seminal plasma throughout the reproductive period of bulls	1997	Journal of Reproduction and Fertility	1	ageing	Bos taurus	34.3306	4.36488	38.6954	Mammalia	N	D	Direct	S0160			No		N			Concentration	Whole ejaculate	1	0160A	Masturbated	y	Simulation	No	Groups03
0.148266	0.333333	13	6	Changes in semen quality in Estonian Holstein AI bulls at 3, 5 and 7 years of age	2006	Reproduction in Domestic Animals	0	descriptive age and reproductive function	Bos taurus	19.6175	9.26925	28.8867	Mammalia	N	D	Direct	S0204	Swim up		No		Y			Concentration	Whole ejaculate	1	0204A	Masturbated	y	Simulation	Yes	Groups03
-0.365442	0.333333	14	6	Changes in semen quality in Estonian Holstein AI bulls at 3, 5 and 7 years of age	2006	Reproduction in Domestic Animals	0	descriptive age and reproductive function	Bos taurus	19.6175	9.26925	28.8867	Mammalia	N	D	Direct	S0204	Frozen thawed		No		Y			Concentration	Whole ejaculate	1	0204A	Masturbated	y	Simulation	Yes	Groups03
0.130063	0.333333	15	6	Usefulness of a triple fluorochrome combination Merocyanine 540/Yo-Pro 1/Hoechst 33342 in assessing membrane stability of viable frozen-thawed spermatozoa from Estonian Holstein AI bulls	2006	Theriogenology	0	method	Bos taurus	19.6175	9.26925	28.8867	Mammalia	Y	D	Direct	S0282	Swim up assay		No		Y			Concentration	Whole ejaculate	1	0282A	Masturbated	y	Simulation	Yes	Groups03
-0.376226	0.333333	16	6	Usefulness of a triple fluorochrome combination Merocyanine 540/Yo-Pro 1/Hoechst 33342 in assessing membrane stability of viable frozen-thawed spermatozoa from Estonian Holstein AI bulls	2006	Theriogenology	0	method	Bos taurus	19.6175	9.26925	28.8867	Mammalia	Y	D	Direct	S0282	Post thawing		No		Y			Concentration	Whole ejaculate	1	0282A	Masturbated	y	Simulation	Yes	Groups03
-0.233216	0.00555556	17	183	Comparison of sperm quality of Belgian Blue and Holstein Friesian bulls	2006	Theriogenology	0	descriptive age and reproductive function	Bos taurus	9.80873	4.36488	14.1736	Mammalia	N	D	Direct	S046	Holstein friesian		No		N			Concentration	Whole ejaculate	1	046B	Masturbated	y	SMD	No	Groups02
-0.228308	0.0357143	18	31	Sperm morphometry and chromatin condensation in Nelore bulls of different ages and their effects on IVF	2017	Theriogenology	0	ageing	Bos taurus	61.3046	3.38401	64.6886	Mammalia	N	D	Direct	S090			No		Y			Concentration	Whole ejaculate	1	090A	Masturbated	y	Simulation	No	Groups03
0.283033	0.0120482	19	86	Relationship of age to body weight, scrotal circumference, testicular ultrasonograms, and semen quality in Sahiwal bulls	2011	Tropical Animal Health and Production	0	ageing	Bos taurus	30.6523	4.77358	35.4259	Mammalia	N	D	Direct	S0271			No		N			Concentration	Whole ejaculate	1	0271A	Masturbated	y	Simulation	No	Groups08
0.372725	0.0232558	20	46	Effect of age and season on semen quality parameters in Sahiwal bulls	2011	Tropical Animal Health and Production	0	descriptive age and reproductive function	Bos taurus	9.80873	9.26925	19.078	Mammalia	N	D	Direct	S0290			No		N			Concentration	Whole ejaculate	1	0290A	Masturbated	y	Simulation	Yes	Groups04
-0.257575	0.0625	21	19	Effect of age and environmental factors on semen quality, glutathione peroxidase activity and oxidative parameters in simmental bulls	2012	Theriogenology	0	descriptive age and reproductive function	Bos taurus	39.2349	4.36488	43.5998	Mammalia	N	D	Direct	S0158	Autumn		No		N			Concentration	Whole ejaculate	1	0158A	Masturbated	y	SMD	No	Groups02
-0.0548004	0.0625	22	19	Effect of age and environmental factors on semen quality, glutathione peroxidase activity and oxidative parameters in simmental bulls	2012	Theriogenology	0	descriptive age and reproductive function	Bos taurus	39.2349	4.36488	43.5998	Mammalia	N	D	Direct	S0158	Spring		No		N			Concentration	Whole ejaculate	1	0158A	Masturbated	y	SMD	No	Groups02
-0.310259	0.0625	23	19	Effect of age and environmental factors on semen quality, glutathione peroxidase activity and oxidative parameters in simmental bulls	2012	Theriogenology	0	descriptive age and reproductive function	Bos taurus	39.2349	4.36488	43.5998	Mammalia	N	D	Direct	S0158	Summer		No		N			Concentration	Whole ejaculate	1	0158A	Masturbated	y	SMD	No	Groups02
0.123052	0.0625	24	19	Effect of age and environmental factors on semen quality, glutathione peroxidase activity and oxidative parameters in simmental bulls	2012	Theriogenology	0	descriptive age and reproductive function	Bos taurus	39.2349	4.36488	43.5998	Mammalia	N	D	Direct	S0158	Winter		No		N			Concentration	Whole ejaculate	1	0158A	Masturbated	y	SMD	No	Groups02
0.115024	0.0625	25	19	Cholesterol concentration in seminal plasma as a predictive tool for quality semen evaluation	2009	Theriogenology	0	descriptive age and reproductive function	Bos taurus	39.2349	4.36488	43.5998	Mammalia	N	D	Direct	S0234	Winter		No		N			Concentration	Whole ejaculate	1	0234A	Masturbated	y	SMD	No	Groups02
-0.0530393	0.0625	26	19	Cholesterol concentration in seminal plasma as a predictive tool for quality semen evaluation	2009	Theriogenology	0	descriptive age and reproductive function	Bos taurus	39.2349	4.36488	43.5998	Mammalia	N	D	Direct	S0234	Spring		No		N			Concentration	Whole ejaculate	1	0234A	Masturbated	y	SMD	No	Groups02
-0.257799	0.0625	27	19	Cholesterol concentration in seminal plasma as a predictive tool for quality semen evaluation	2009	Theriogenology	0	descriptive age and reproductive function	Bos taurus	39.2349	4.36488	43.5998	Mammalia	N	D	Direct	S0234	Autumn		No		N			Concentration	Whole ejaculate	1	0234A	Masturbated	y	SMD	No	Groups02
-0.193248	0.0625	28	19	Cholesterol concentration in seminal plasma as a predictive tool for quality semen evaluation	2009	Theriogenology	0	descriptive age and reproductive function	Bos taurus	39.2349	4.36488	43.5998	Mammalia	N	D	Direct	S0234	Summer		No		N			Concentration	Whole ejaculate	1	0234A	Masturbated	y	SMD	No	Groups02
-0.10549	0.0666667	29	18	Age-related differences of semen quality, seminal plasma, and spermatozoa antioxidative and oxidative stress variables in bulls during cold and warm periods of the year	2017	Animal	0	descriptive age and reproductive function	Bos taurus	39.2349	4.36488	43.5998	Mammalia	N	D	Direct	S034	Cold season		No		N			Concentration	Whole ejaculate	1	034A	Masturbated	y	SMD	No	Groups02
-0.354858	0.0666667	30	18	Age-related differences of semen quality, seminal plasma, and spermatozoa antioxidative and oxidative stress variables in bulls during cold and warm periods of the year	2017	Animal	0	descriptive age and reproductive function	Bos taurus	39.2349	4.36488	43.5998	Mammalia	N	D	Direct	S034	Warm season		No		N			Concentration	Whole ejaculate	1	034A	Masturbated	y	SMD	No	Groups02
0.677816	0.333333	31	6	Variations in quality of frozen-thawed semen from Swedish Red and White AI sires at 1 and 4 years of age	2004	International Journal of Andrology	0	descriptive age and reproductive function	Bos taurus	14.1736	0	14.1736	Mammalia	Y	D	Direct	S0284	After thawing and swim up		No		Y			Concentration	Whole ejaculate	1	0284A	Masturbated	y	SMD	Yes	Groups02
0.37985	0.333333	32	6	Variations in quality of frozen-thawed semen from Swedish Red and White AI sires at 1 and 4 years of age	2004	International Journal of Andrology	0	descriptive age and reproductive function	Bos taurus	14.1736	0	14.1736	Mammalia	Y	D	Direct	S0284	Post thawing and resuspension		No		Y			Concentration	Whole ejaculate	1	0284A	Masturbated	y	SMD	Yes	Groups02
0.388337	0.333333	33	6	Variations in quality of frozen-thawed semen from Swedish Red and White AI sires at 1 and 4 years of age	2004	International Journal of Andrology	0	descriptive age and reproductive function	Bos taurus	14.1736	0	14.1736	Mammalia	Y	D	Direct	S0284	Post freezing and thawing		No		Y			Concentration	Whole ejaculate	1	0284A	Masturbated	y	SMD	Yes	Groups02
0.121129	0.027027	34	40	Estimation of sperm viability in frozen-thawed semen from Swedish A.I. bulls	1996	Journal of Veterinary Medicine Series A: Physiology Pathology Clinical Medicine	0	descriptive age and reproductive function	Bos taurus	43.5998	0	43.5998	Mammalia	N	D	Direct	S0308	Post thaw		No		Y			Concentration	Whole ejaculate	1	0308A	Masturbated	y	SMD	No	Groups02
0.0125096	0.00961538	35	107	Effect of age and genetic group on characteristics of the scrotum, testes and testicular vascular cones, and on sperm production and semen quality in AI bulls in Brazil	2002	Theriogenology	0	descriptive age and reproductive function	Bos taurus	67.8437	1.9127	69.7564	Mammalia	N	D	Direct	S0349			No		N			Concentration	Whole ejaculate	1	0349A	Masturbated	y	Simulation	No	Groups05
1.13981	0.111111	36	12	Quality and quantity parameters in buffalo semen production	2018	Scientific Papers. Series D. Animal Science	0	descriptive age and reproductive function	Bubalus bubalis	10.8893	3.0248	13.9141	Mammalia	N	D	Direct	S0371			No		N			Concentration	Whole ejaculate	1	0371A	Masturbated	y	Simulation	No	Groups03
0.541509	0.0243902	37	44	Diagnostic Studies on the Gonadal Sperm Reserves in Buffalo Bulls	1972	Zentralblatt für Veterinärmedizin Reihe A	0	descriptive age and reproductive function	Bubalus bubalis	0	NA	NA	Mammalia	N	D	Direct	S0288			No		N			Concentration	Whole ejaculate	1	0288A	Male dissected	n	SMD	No	Groups02
-0.113643	0.0588235	38	20	Study Regarding Age-Related Morphometric Features of Buffalo Sperm	2015	Agriculture and Agricultural Science Procedia 6	0	descriptive age and reproductive function	Bubalus bubalis	21.1736	0	21.1736	Mammalia	N	D	Direct	S0379			No		N			Concentration	Whole ejaculate	1	0379A	Masturbated	y	SMD	No	Groups02
-0.0238916	0.0222222	39	48	Effect of cholesterol loaded cyclodextrin on semen cryopreservation of Aksaray Malakli shepherd dogs of different ages	2018	Animal Reproduction Science	0	method	Canis lupus	32.0366	0	32.0366	Mammalia	N	D	Direct	S0291	Fresh semen		No		N			Concentration	Whole ejaculate	1	0291A	Masturbated	y	Simulation	No	Groups03
-0.0708723	0.0232558	40	46	Genomewide association of male reproductive traits in Aksaray Malakli dogs	2018	Reproduction in Domestic Animals	0	descriptive age and reproductive function	Canis lupus	18.3066	9.15332	27.46	Mammalia	N	D	Direct	S076			No		N			Concentration	Whole ejaculate	1	076A	Masturbated	y	Simulation	No	Groups03
0.805222	0.025	41	43	The effect of the age of dogs on their ejaculate	2011	Acta Universitatis Agriculturaevet Silviculturae Mendelianae Brunensis	0	descriptive age and reproductive function	Canis lupus	16.0183	2.28833	18.3066	Mammalia	N	D	Direct	S0326	Collection 3		No		N			Concentration	Whole ejaculate	1	0326A	Masturbated	y	Simulation	No	Groups03
0.0221486	0.025	42	43	The effect of the age of dogs on their ejaculate	2011	Acta Universitatis Agriculturaevet Silviculturae Mendelianae Brunensis	0	descriptive age and reproductive function	Canis lupus	16.0183	2.28833	18.3066	Mammalia	N	D	Direct	S0326	Collection 2		No		N			Concentration	Whole ejaculate	1	0326A	Masturbated	y	Simulation	No	Groups03
-0.702201	0.025	43	43	The effect of the age of dogs on their ejaculate	2011	Acta Universitatis Agriculturaevet Silviculturae Mendelianae Brunensis	0	descriptive age and reproductive function	Canis lupus	16.0183	2.28833	18.3066	Mammalia	N	D	Direct	S0326	Collection 1		No		N			Concentration	Whole ejaculate	1	0326A	Masturbated	y	Simulation	No	Groups03
0.0549539	0.00740741	44	138	Variables affecting semen quality and its relation to fertility in the dog: A retrospective study	2018	Theriogenology	0	ageing	Canis lupus	22.8833	4.57666	27.46	Mammalia	N	D	Direct	S0141			No		N			Concentration	Whole ejaculate	1	0141A	Masturbated	y	Simulation	No	Groups03
-0.0658444	0.00371747	45	272	A case trial study of the effect of ageing on fresh and post-thaw sperm in dogs	2017	Andrologia	1	ageing	Canis lupus	32.0366	0	32.0366	Mammalia	N	D	Direct	S015	Fresh semen		No		N			Concentration	Whole ejaculate	1	015A	Masturbated	y	SMD	No	Groups02
-0.0555514	0.00925926	46	111	Effect of body weight, age and breeding history on canine sperm quality parameters measured by the Hamilton-Thorne analyser	2007	Reproduction in Domestic Animals	0	descriptive age and reproductive function	Canis lupus	57.2082	0	57.2082	Mammalia	N	D	Direct	S048			No		N			Concentration	Whole ejaculate	-1	048A	Masturbated	y	Test stat	No	Continous0
-0.255619	0.0188679	47	56	Investigation of captive red wolf ejaculate characteristics in relation to age and inbreeding	2016	Theriogenology	0	ageing	Canis rufus	89.3617	0	89.3617	Mammalia	N	C	Direct	S0192			No		N			Concentration	Whole ejaculate	1	0192A	Electroejaculation	n	Simulation	Semi	Groups013
-0.21278	0.0666667	48	18	Sperm parameters on Iberian red deer: Electroejaculation and post-mortem collection	2008	Theriogenology	0	method	Cervus elaphus	23.3877	0	23.3877	Mammalia	N	W	Direct	S0345			No		N			Concentration	Whole ejaculate	1	0345A	Electroejaculation	n	Simulation	Yes	Groups07
0.257271	0.00574713	49	177	Sperm parameters on Iberian red deer: Electroejaculation and post-mortem collection	2008	Theriogenology	0	method	Cervus elaphus	30.0392	1.93109	31.9703	Mammalia	N	W	Direct	S0345			No		Y			Concentration	Whole ejaculate	1	0345B	Male dissected	n	Simulation	No	Groups08
-0.238126	0.2	50	8	Male characteristics, sperm traits, and reproductive success in winter-spawning Celtic Sea Atlantic herring, Clupea harengus	1998	Marine Biology	0	descriptive age and reproductive function	Clupea harengus	11.4286	0	11.4286	Actinopterygii	N	W	Indirect	S042	Only males with motile sperm		No		N			Concentration	Whole ejaculate	1	042A	Massage	n	SMD	No	Groups02
0.167379	0.142857	51	10	Male characteristics, sperm traits, and reproductive success in winter-spawning Celtic Sea Atlantic herring, Clupea harengus	1998	Marine Biology	0	descriptive age and reproductive function	Clupea harengus	10.2857	0	10.2857	Actinopterygii	N	W	Indirect	S042	Only males with immotile sperm		No		N			Concentration	Whole ejaculate	1	042B	Massage	n	SMD	No	Groups02
-0.0126997	0.0163934	52	64	Predicting the mating system from phenotypic correlations between life-history and sperm quality traits in the Alpine whitefish Coregonus zugensis	2008	Behavioral Ecology and Sociobiology	0	ageing	Coregonus zugensis	33.33	0	33.3333	Actinopterygii	N	W	Indirect	S040			No		Y			Concentration	Whole ejaculate	-1	040A	Massage	n	Test stat	No	2 Groups0
0.0749135	0.166667	53	9	Age-related declines in ejaculate quality and sperm kinematics vary among strains of Japanese Quail (Coturnix japonica)	2019	Reproduction in Domestic Animals	0	descriptive age and reproductive function	Coturnix japonica	6.6044	0	6.82877	Aves	Y	D	Direct	S0343	Strain A		No		N			Concentration	Whole ejaculate	1	0343A	Massage	n	Simulation	Yes	Groups04
-0.156437	0.166667	54	9	Age-related declines in ejaculate quality and sperm kinematics vary among strains of Japanese Quail (Coturnix japonica)	2019	Reproduction in Domestic Animals	0	descriptive age and reproductive function	Coturnix japonica	6.6044	0	6.82877	Aves	Y	D	Direct	S0343	Strain D		No		N			Concentration	Whole ejaculate	1	0343D	Massage	n	Simulation	Yes	Groups04
0.256805	0.166667	55	9	Age-related declines in ejaculate quality and sperm kinematics vary among strains of Japanese Quail (Coturnix japonica)	2019	Reproduction in Domestic Animals	0	descriptive age and reproductive function	Coturnix japonica	6.6044	0	6.82877	Aves	Y	D	Direct	S0343	Strain C		No		N			Concentration	Whole ejaculate	1	0343C	Massage	n	Simulation	Yes	Groups04
0.0270968	0.166667	56	9	Age-related declines in ejaculate quality and sperm kinematics vary among strains of Japanese Quail (Coturnix japonica)	2019	Reproduction in Domestic Animals	0	descriptive age and reproductive function	Coturnix japonica	6.6044	0	6.82877	Aves	Y	D	Direct	S0343	Strain B		No		N			Concentration	Whole ejaculate	1	0343B	Massage	n	Simulation	Yes	Groups04
-0.0566062	0.166667	57	9	Age-related declines in ejaculate quality and sperm kinematics vary among strains of Japanese Quail (Coturnix japonica)	2019	Reproduction in Domestic Animals	0	descriptive age and reproductive function	Coturnix japonica	6.6044	0	6.82877	Aves	Y	D	Direct	S0343	Strain E		No		N			Concentration	Whole ejaculate	1	0343E	Massage	n	Simulation	Yes	Groups04
0.146785	0.04	58	28	Ejaculate quality in spotted hyenas: Intraspecific variation in relation to life-history traits	2013	Journal of Mammalogy	1	ageing	Crocuta crocuta	53.8251	0	57.948	Mammalia	N	W	Indirect	S0307			No		N			Concentration	Whole ejaculate	1	0307A	Electroejaculation	n	Test stat	No	Continous0
0.563734	0.0344828	59	32	Influence of age of common carp (Cyprinus carpio) broodstock on reproductive traits and fertilization	2013	Turkish Journal of Fisheries and Aquatic Sciences	0	descriptive age and reproductive function	Cyprinus carpio	1.61	-0.866337	1.60891	Actinopterygii	N	D	Direct	S014			No		Y			Concentration	Whole ejaculate	1	014A	Spawned	y	SMD	No	Groups02
0.151231	0.0833333	60	15	Evidence that fertility trades off with early offspring fitness as males age	2018	Proceedings of the Royal Society B: Biological Sciences	1	ageing	Danio rerio	39.604	6.60066	46.2046	Actinopterygii	Y	L	Direct	S083			No		N			Concentration	Whole ejaculate	1	083A	Massage	n	Simulation	Yes	Groups09
0.681723	0.1	61	13	Potential factors affecting semen quality in the Asian elephant (Elephas maximus)	2008	Reproductive Biology and Endocrinology	0	descriptive age and reproductive function	Elephas maximus	94.6644	0	94.6644	Mammalia	N	C	Direct	S074			No		N			Concentration	Whole ejaculate	1	074A	Masturbated	y	Simulation	No	Groups03
0.0235443	0.111111	62	12	Sperm motility patterns in Andalusian donkey (Equus asinus) semen: Effects of body weight, age, and semen quality	2013	Theriogenology	0	descriptive age and reproductive function	Equus asinus	24.7191	3.37079	28.0899	Mammalia	N	D	Direct	S0116			No		N			Concentration	Whole ejaculate	1	0116A	Masturbated	y	Simulation	No	Groups04
-0.740013	0.0588235	63	20	Post-thawing Sperm Quality in Chilean Purebred Stallions: Effect of Age and Seasonality	2020	Journal of Equine Veterinary Science	0	descriptive age and reproductive function	Equus ferus	47.1113	5.77734	52.8887	Mammalia	N	D	Direct	S061	Winter		No		N			Concentration	Whole ejaculate	1	061A	Masturbated	y	Simulation	No	Groups03
-0.819822	0.0588235	64	20	Post-thawing Sperm Quality in Chilean Purebred Stallions: Effect of Age and Seasonality	2020	Journal of Equine Veterinary Science	0	descriptive age and reproductive function	Equus ferus	47.1113	5.77734	52.8887	Mammalia	N	D	Direct	S061	Summer		No		N			Concentration	Whole ejaculate	1	061A	Masturbated	y	Simulation	No	Groups03
0.00541346	0.00990099	65	104	Semen parameters and level of microsatellite heterozygosity in Noriker draught horse stallions	2003	Theriogenology	0	descriptive age and reproductive function	Equus ferus	36.2889	0	40.4909	Mammalia	N	D	Direct	S0356			No		N			Concentration	Whole ejaculate	1	0356A	Masturbated	y	Simulation	No	Groups04
-0.661943	0.125	66	11	Fertility Assessment in Sorraia Stallions by Sperm-Fish and Fkbp6 Genotyping	2016	Reproduction in Domestic Animals	0	descriptive age and reproductive function	Equus ferus	27.275	3.29779	30.5728	Mammalia	N	D	Direct	S0370			No		N			Concentration	Whole ejaculate	-1	0370A	Masturbated	y	Test stat	No	Continous0
0.205954	0.00729927	67	140	Breed and stallion effects on frozen-thawed semen in warmblood, light and quarter horses	2020	Theriogenology	0	descriptive age and reproductive function	Equus ferus	37	0	52.8887	Mammalia	N	D	Direct	S0287	Fresh semen		No		N			Concentration	Whole ejaculate	1	0287A	Masturbated	y	Simulation	No	Groups04
-0.0876352	0.00218818	68	460	Analysis of breed effects on semen traits in light horse, warmblood, and draught horse breeds	2016	Theriogenology	0	descriptive age and reproductive function	Equus ferus	66.9477	0.818249	67.7659	Mammalia	N	D	Direct	S0229			No		N			Concentration	Whole ejaculate	1	0229A	Masturbated	y	Simulation	No	Groups05
-1.28136	0.0588235	70	20	Age-related changes in gonadal and serotonergic axes of broiler breeder roosters	2013	Domestic Animal Endocrinology	1	mechanisms of ageing	Gallus gallus	8.09747	4.32206	12.4195	Aves	Y	D	Direct	S0118	End of experiment		No		N			Concentration	Whole ejaculate	1	0118A	Massage	n	SMD	No	Groups02
-0.553811	0.0103093	71	100	Age-related changes in gonadal and serotonergic axes of broiler breeder roosters	2013	Domestic Animal Endocrinology	1	mechanisms of ageing	Gallus gallus	8.09747	2.19115	10.2886	Aves	Y	D	Direct	S0118	Start of experiment		No		N			Concentration	Whole ejaculate	1	0118A	Massage	n	SMD	No	Groups02
-0.537944	0.0833333	72	15	Effects of dietary supplementation with alpha-linolenic acid on the phospholipid fatty acid composition and quality of spermatozoa in cockerel from 24 to 72 weeks of age	1997	Journal of Reproduction and Fertility	0	treatment effect	Gallus gallus	10.0755	0	10.0755	Aves	Y	D	Direct	S0242	Control		No	Diet	N	Control		Concentration	Whole ejaculate	1	0242A	Massage	n	Simulation	Yes	Groups04
-0.560305	0.0833333	73	15	Effects of dietary supplementation with alpha-linolenic acid on the phospholipid fatty acid composition and quality of spermatozoa in cockerel from 24 to 72 weeks of age	1997	Journal of Reproduction and Fertility	0	treatment effect	Gallus gallus	10.0755	0	10.0755	Aves	Y	D	Direct	S0242	Lineloic acid diet		Yes	Diet		Treatment		Concentration	Whole ejaculate	1	0242B	Massage	n	Simulation	Yes	Groups04
0.96866	0.333333	74	6	Effects of Thymus vulgaris and Zingiber officinale aqueous on semen parameters, testes weight and histology measurements of broiler breeder male	2012	International Journal of Poultry Science	0	treatment effect	Gallus gallus	3.40946	0.699507	4.10897	Aves	Y	D	Direct	S0247	Control		No	Diet	N	Control		Concentration	Whole ejaculate	1	0247A	Massage	n	Simulation	Yes	Groups05
1.61293	0.333333	75	6	Effects of Thymus vulgaris and Zingiber officinale aqueous on semen parameters, testes weight and histology measurements of broiler breeder male	2012	International Journal of Poultry Science	0	treatment effect	Gallus gallus	3.40946	0.699507	4.10897	Aves	Y	D	Direct	S0247	10% Ginger		Yes	Diet		Treatment		Concentration	Whole ejaculate	1	0247E	Massage	n	Simulation	Yes	Groups05
1.17347	0.333333	76	6	Effects of Thymus vulgaris and Zingiber officinale aqueous on semen parameters, testes weight and histology measurements of broiler breeder male	2012	International Journal of Poultry Science	0	treatment effect	Gallus gallus	3.40946	0.699507	4.10897	Aves	Y	D	Direct	S0247	5% Thyme		Yes	Diet		Treatment		Concentration	Whole ejaculate	1	0247B	Massage	n	Simulation	Yes	Groups05
1.23061	0.333333	77	6	Effects of Thymus vulgaris and Zingiber officinale aqueous on semen parameters, testes weight and histology measurements of broiler breeder male	2012	International Journal of Poultry Science	0	treatment effect	Gallus gallus	3.40946	0.699507	4.10897	Aves	Y	D	Direct	S0247	10% Thyme		Yes	Diet		Treatment		Concentration	Whole ejaculate	1	0247C	Massage	n	Simulation	Yes	Groups05
1.34678	0.333333	78	6	Effects of Thymus vulgaris and Zingiber officinale aqueous on semen parameters, testes weight and histology measurements of broiler breeder male	2012	International Journal of Poultry Science	0	treatment effect	Gallus gallus	3.40946	0.699507	4.10897	Aves	Y	D	Direct	S0247	5% Ginger		Yes	Diet		Treatment		Concentration	Whole ejaculate	1	0247D	Massage	n	Simulation	Yes	Groups05
-0.361539	0.047619	79	24	Lipid and antioxidant changes in semen of broiler fowl from 25 to 60 weeks of age	1996	Journal of Reproduction and Fertility	1	ageing	Gallus gallus	7.45819	0.0602338	7.51843	Aves	Y	D	Direct	S0257			No		N			Concentration	Whole ejaculate	1	0257A	Massage	n	SMD	No	Groups02
-1.17712	0.0222222	80	48	Effects of dietary crude protein content and food intake on the production of semen in two lines of broiler breeder males	1997	British Poultry Science	0	treatment effect	Gallus gallus	6.39274	1.12569	7.51843	Aves	Y	D	Direct	S0305			No		N			Concentration	Whole ejaculate	1	0305A	Massage	n	Simulation	Yes	Groups04
0.22905	0.0588235	81	20	Rooster semen cryopreservation: Effect of pedigree line and male age on postthaw sperm function	2010	Poultry Science	0	descriptive age and reproductive function	Gallus gallus	5.54037	0.273325	5.8137	Aves	N	D	Direct	S037	Pedigree line 9	Frozen sperm	No		Y			Concentration	Whole ejaculate	1	037H	Massage	n	SMD	No	Groups02
0.0463924	0.0588235	82	20	Rooster semen cryopreservation: Effect of pedigree line and male age on postthaw sperm function	2010	Poultry Science	0	descriptive age and reproductive function	Gallus gallus	5.54037	0.273325	5.8137	Aves	N	D	Direct	S037	Pedigree line 8	Frozen sperm	No		Y			Concentration	Whole ejaculate	1	037G	Massage	n	SMD	No	Groups02
0	0.0588235	83	20	Rooster semen cryopreservation: Effect of pedigree line and male age on postthaw sperm function	2010	Poultry Science	0	descriptive age and reproductive function	Gallus gallus	5.54037	0.273325	5.8137	Aves	N	D	Direct	S037	Pedigree line 3	Frozen sperm	No		Y			Concentration	Whole ejaculate	1	037B	Massage	n	SMD	No	Groups02
-0.0988236	0.0588235	84	20	Rooster semen cryopreservation: Effect of pedigree line and male age on postthaw sperm function	2010	Poultry Science	0	descriptive age and reproductive function	Gallus gallus	5.54037	0.273325	5.8137	Aves	N	D	Direct	S037	Pedigree line 7	Frozen sperm	No		Y			Concentration	Whole ejaculate	1	037F	Massage	n	SMD	No	Groups02
0.190897	0.0588235	85	20	Rooster semen cryopreservation: Effect of pedigree line and male age on postthaw sperm function	2010	Poultry Science	0	descriptive age and reproductive function	Gallus gallus	5.54037	0.273325	5.8137	Aves	N	D	Direct	S037	Pedigree line 6	Frozen sperm	No		Y			Concentration	Whole ejaculate	1	037E	Massage	n	SMD	No	Groups02
-0.603201	0.0588235	86	20	Rooster semen cryopreservation: Effect of pedigree line and male age on postthaw sperm function	2010	Poultry Science	0	descriptive age and reproductive function	Gallus gallus	5.54037	0.273325	5.8137	Aves	N	D	Direct	S037	Pedigree line 4	Frozen sperm	No		Y			Concentration	Whole ejaculate	1	037C	Massage	n	SMD	No	Groups02
0.379989	0.0588235	87	20	Rooster semen cryopreservation: Effect of pedigree line and male age on postthaw sperm function	2010	Poultry Science	0	descriptive age and reproductive function	Gallus gallus	5.54037	0.273325	5.8137	Aves	N	D	Direct	S037	Pedigree line 5	Frozen sperm	No		Y			Concentration	Whole ejaculate	1	037D	Massage	n	SMD	No	Groups02
0.355571	0.0588235	88	20	Rooster semen cryopreservation: Effect of pedigree line and male age on postthaw sperm function	2010	Poultry Science	0	descriptive age and reproductive function	Gallus gallus	5.54037	0.273325	5.8137	Aves	N	D	Direct	S037	Pedigree line 2	Frozen sperm	No		Y			Concentration	Whole ejaculate	1	037A	Massage	n	SMD	No	Groups02
-0.193231	0.0196078	89	54	Detecting reproductive system abnormalities of broiler breeder roosters at different ages	2016	Reproduction in Domestic Animals	0	descriptive age and reproductive function	Gallus gallus	4.26182	1.12569	5.38751	Aves	Y	D	Direct	S087			No		N			Concentration	Whole ejaculate	1	087A	Massage	n	SMD	No	Groups02
-0.396025	0.333333	90	6	Effects of dietary sodium butyrate on reproduction in adult breeder roosters	2018	Animal Reproduction Science	0	treatment effect	Gallus gallus	3.19637	1.12569	4.32206	Aves	Y	D	Direct	S0241	Control		No	Toxin/chemical	N	Control		Concentration	Whole ejaculate	1	0241A	Massage	n	Simulation	Yes	Groups03
-0.234706	0.333333	91	6	Effects of dietary sodium butyrate on reproduction in adult breeder roosters	2018	Animal Reproduction Science	0	treatment effect	Gallus gallus	3.19637	1.12569	4.32206	Aves	Y	D	Direct	S0241	Sodium butyrate treated		Yes	Toxin/chemical		Treatment	Y	Concentration	Whole ejaculate	1	0241B	Massage	n	Simulation	Yes	Groups03
-1.37612	0.047619	92	24	Spermatozoa retention by Sertoli cells during the decline in fertility in aging roosters	1994	Biology of Reproduction	1	ageing	Gallus gallus	16.6211	1.55187	18.173	Aves	Y	D	Direct	S0222			No		N			Concentration	Whole ejaculate	1	0222A	Massage	n	Simulation	No	Groups04
-0.416566	0.0769231	93	16	Evaluation of semen quality in roosters of different age during hot climatic condition	2014	Animal Reproduction Science	0	ageing	Gallus gallus	4.9011	3.68278	8.58388	Aves	Y	D	Direct	S0348			No		N			Concentration	Whole ejaculate	1	0348A	Massage	n	SMD	No	Groups02
0.0798197	0.0625	94	19	Effect of age on semen quality in naked neck and dwarf chicken under tropical climatic conditions	2012	Animal Production Science	0	descriptive age and reproductive function	Gallus gallus	4.26182	0.699507	4.96133	Aves	Y	D	Direct	S0157			No		N			Concentration	Whole ejaculate	1	0157B	Massage	n	Simulation	Yes	Groups06
1.49695	0.2	95	8	Effect of season and age on Indian red jungle fowl (Gallus gallus murghi) semen characteristics: A 4-year retrospective study	2017	Theriogenology	0	descriptive age and reproductive function	Gallus gallus	44.323	0.273325	44.5963	Aves	Y	D	Direct	S0146	Winter		No		N			Concentration	Whole ejaculate	1	0146A	Massage	n	Simulation	Yes	Groups04
1.27798	0.2	96	8	Effect of season and age on Indian red jungle fowl (Gallus gallus murghi) semen characteristics: A 4-year retrospective study	2017	Theriogenology	0	descriptive age and reproductive function	Gallus gallus	44.323	0.273325	44.5963	Aves	Y	D	Direct	S0146	Autumn		No		N			Concentration	Whole ejaculate	1	0146A	Massage	n	Simulation	Yes	Groups04
1.01129	0.2	97	8	Effect of season and age on Indian red jungle fowl (Gallus gallus murghi) semen characteristics: A 4-year retrospective study	2017	Theriogenology	0	descriptive age and reproductive function	Gallus gallus	44.323	0.273325	44.5963	Aves	Y	D	Direct	S0146	Spring		No		N			Concentration	Whole ejaculate	1	0146A	Massage	n	Simulation	Yes	Groups04
1.01129	0.2	98	8	Effect of season and age on Indian red jungle fowl (Gallus gallus murghi) semen characteristics: A 4-year retrospective study	2017	Theriogenology	0	descriptive age and reproductive function	Gallus gallus	44.323	0.273325	44.5963	Aves	Y	D	Direct	S0146	Summer		No		N			Concentration	Whole ejaculate	1	0146A	Massage	n	Simulation	Yes	Groups04
-0.251725	0.0714286	99	17	Effect of age on semen quality in naked neck and dwarf chicken under tropical climatic conditions	2012	Animal Production Science	0	descriptive age and reproductive function	Gallus gallus	4.26182	0.699507	4.96133	Aves	Y	D	Direct	S0157			No		N			Concentration	Whole ejaculate	1	0157A	Massage	n	Simulation	Yes	Groups06
-0.0243749	0.0666667	100	18	Effects of supplemental vitamin E during the mature period on the reproduction performance of Taiwan Native Chicken cockerels	2005	British Poultry Science	0	treatment effect	Gallus gallus	3.83564	1.33878	5.17442	Aves	Y	D	Direct	S0246	Control		No	Diet	N	Control		Concentration	Whole ejaculate	1	0246A	Massage	n	Simulation	Yes	Groups05
0.0101769	0.0666667	101	18	Effects of supplemental vitamin E during the mature period on the reproduction performance of Taiwan Native Chicken cockerels	2005	British Poultry Science	0	treatment effect	Gallus gallus	3.83564	1.33878	5.17442	Aves	Y	D	Direct	S0246	20 mg vit E		Yes	Diet		Treatment		Concentration	Whole ejaculate	1	0246B	Massage	n	Simulation	Yes	Groups05
-0.019942	0.0666667	102	18	Effects of supplemental vitamin E during the mature period on the reproduction performance of Taiwan Native Chicken cockerels	2005	British Poultry Science	0	treatment effect	Gallus gallus	3.83564	1.33878	5.17442	Aves	Y	D	Direct	S0246	40 mg Vit E		Yes	Diet		Treatment		Concentration	Whole ejaculate	1	0246C	Massage	n	Simulation	Yes	Groups05
0.0749522	0.0666667	103	18	Effects of supplemental vitamin E during the mature period on the reproduction performance of Taiwan Native Chicken cockerels	2005	British Poultry Science	0	treatment effect	Gallus gallus	3.83564	1.33878	5.17442	Aves	Y	D	Direct	S0246	80 mg Vit E		Yes	Diet		Treatment		Concentration	Whole ejaculate	1	0246D	Massage	n	Simulation	Yes	Groups05
0.111929	0.0666667	104	18	Effects of supplemental vitamin E during the mature period on the reproduction performance of Taiwan Native Chicken cockerels	2005	British Poultry Science	0	treatment effect	Gallus gallus	3.83564	1.33878	5.17442	Aves	Y	D	Direct	S0246	100 mg Vit E		Yes	Diet		Treatment		Concentration	Whole ejaculate	1	0246E	Massage	n	Simulation	Yes	Groups05
1.145	0.142857	105	10	Sunflower seed oil effect on some physiological cases of adult chickens. Running Title: Gamma ray effects as oxidant stress on several physiological cases	2020	Journal of Physics: Conference Series	0	treatment effect	Gallus gallus	3.83564	2.40424	6.23988	Aves	Y	D	Direct	S0324	33 m Gy/h radiation		Yes	Radiation		Treatment	Y	Concentration	Whole ejaculate	1	0324B	Massage	n	Simulation	Yes	Groups010
1.41798	0.142857	106	10	Sunflower seed oil effect on some physiological cases of adult chickens. Running Title: Gamma ray effects as oxidant stress on several physiological cases	2020	Journal of Physics: Conference Series	0	treatment effect	Gallus gallus	3.83564	2.40424	6.23988	Aves	Y	D	Direct	S0324	42 m Gy/h radiation		Yes	Radiation		Treatment	Y	Concentration	Whole ejaculate	1	0324C	Massage	n	Simulation	Yes	Groups010
1.41766	0.142857	107	10	Sunflower seed oil effect on some physiological cases of adult chickens. Running Title: Gamma ray effects as oxidant stress on several physiological cases	2020	Journal of Physics: Conference Series	0	treatment effect	Gallus gallus	3.83564	2.40424	6.23988	Aves	Y	D	Direct	S0324	Control		No	Radiation	N	Control		Concentration	Whole ejaculate	1	0324A	Massage	n	Simulation	Yes	Groups010
1.41771	0.142857	108	10	Sunflower seed oil effect on some physiological cases of adult chickens. Running Title: Gamma ray effects as oxidant stress on several physiological cases	2020	Journal of Physics: Conference Series	0	treatment effect	Gallus gallus	3.83564	2.40424	6.23988	Aves	Y	D	Direct	S0324	75 m Gy/h radiation		Yes	Radiation		Treatment	Y	Concentration	Whole ejaculate	1	0324D	Massage	n	Simulation	Yes	Groups010
-0.0306872	0.0769231	109	16	The effects of age and season on semen characteristics of white leghorn cocks under sudan conditions	2012	International Journal of Poultry Science	0	descriptive age and reproductive function	Gallus gallus	9.16292	8.1577	17.3206	Aves	N	D	Direct	S031	Summer		No		N			Concentration	Whole ejaculate	1	031A	Massage	n	SMD	No	Groups02
0.0502414	0.0769231	110	16	The effects of age and season on semen characteristics of white leghorn cocks under sudan conditions	2012	International Journal of Poultry Science	0	descriptive age and reproductive function	Gallus gallus	9.16292	8.1577	17.3206	Aves	N	D	Direct	S031	Winter		No		N			Concentration	Whole ejaculate	1	031A	Massage	n	SMD	No	Groups02
-0.0328402	0.0384615	111	29	Time within reproductive season, but not age or inbreeding coefficient, affects seminal and sperm quality in the whooping crane (Grus americana)	2015	Reproduction, Fertility and Development	0	descriptive age and reproductive function	Grus americana	43.2405	0	59.4937	Aves	N	C	Direct	S0328			No		Y			Concentration	Whole ejaculate	1	0328A	Massage	n	Simulation	No	Groups03
0.252825	0.2	112	8	Effects of age on the reproductive performance of different males and females in bighead carp Hypophthalmichthys nobilis (Richardson, 1845)	2017	Comparative Clinical Pathology	0	descriptive age and reproductive function	Hypophthalmichthys nobilis	25	0	25	Actinopterygii	Y	D	Direct	S021			No		N			Concentration	Whole ejaculate	1	021A	Spawned	y	SMD	No	Groups02
-0.0801713	0.0526316	113	22	Sperm traits in relation to male quality in colonial spawning bluegill	2004	Journal of Fish Biology	0	descriptive age and reproductive function	Lepomis macrochirus	40	60	100	Actinopterygii	N	W	Indirect	S045			No		N			Concentration	Whole ejaculate	-1	045A	Massage	n	Test stat	No	Continous0
-0.177226	0.00327869	114	308	The role of age on sperm traits in the American horseshoe crab, Limulus polyphemus	2012	Animal Behaviour	0	ageing	Limulus polyphemus	43.2432	0	43.2432	Prosomapoda	N	W	Indirect	S0126			No		N			Concentration	Whole ejaculate	1	0126A	Electroejaculation	n	Simulation	No	Groups03
0.38	0.037037	116	30	Effects of age on sperm quality metrics in endangered Mississippi gopher frogs (Lithobates sevosus) from captive populations used for controlled propagation and reintroduction efforts	2021	Zoo Biology	1	ageing	Rana sevosa	80	0	80	Amphibia	N	C	Direct	S0293			No		Y			Concentration	Whole ejaculate	1	0293A	Catheter, from urine	n	Simulation	No	Groups03
-0.391758	0.0175439	117	60	Ageing reduces the reproductive performance of male white shrimp Litopenaeus vannamei by altering sperm intracellular Ca2+ concentrations and interfering with sperm apoptosis	2018	Animal Reproduction Science	1	mechanisms of ageing	Penaeus vannamei	22.1043	22.1043	44.2087	Malacostraca	N	D	Direct	S023			No		N			Concentration	Whole ejaculate	1	023A	Massage	n	SMD	No	Groups02
0.603263	0.111111	118	12	Reproductive traits in captive and free-ranging males of the critically endangered Iberian lynx (Lynx pardinus)	2009	Reproduction	0	descriptive age and reproductive function	Lynx pardinus	10	0	10	Mammalia	N	C	Direct	S065			No		N			Concentration	Whole ejaculate	1	065A	Electroejaculation	n	Simulation	No	Groups03
0.0890704	0.0114943	119	90	Plumage coloration, ejaculate quality and reproductive phenotype in the red-backed fairy-wren	2010	Animal Behaviour	0	sexual selection	Malurus melanocephalus	33.3333	0	33.3333	Aves	N	W	Indirect	S0174			No		N			Concentration	Whole ejaculate	1	0174A	Massage	n	Test stat	No	2 Groups0
-0.416752	0.047619	120	24	The preservability of turkey semen quality during liquid storage in relation to strain and age of males	2008	Animal Reproduction Science	1	method	Meleagris gallopavo	4.97991	0.650709	5.63062	Aves	Y	D	Direct	S0281	BUT Big 6		No		Y			Concentration	Whole ejaculate	1	0281A	Massage	n	SMD	Yes	Groups02
-0.476983	0.00757576	121	135	Age-dependent changes in metabolic profile of Turkey spermatozoa as assessed by NMR analysis	2018	PLoS ONE	1	descriptive age and reproductive function	Meleagris gallopavo	3.98393	0.650709	4.63464	Aves	Y	D	Direct	S0201			No		N			Concentration	Whole ejaculate	1	0201A	Massage	n	Simulation	No	Groups03
-0.150391	0.047619	122	24	The preservability of turkey semen quality during liquid storage in relation to strain and age of males	2008	Animal Reproduction Science	1	method	Meleagris gallopavo	4.97991	0.650709	5.63062	Aves	Y	D	Direct	S0281	Hybrid Large white		No		Y			Concentration	Whole ejaculate	1	0281B	Massage	n	SMD	Yes	Groups02
0.692791	0.25	123	7	Serum testosterone concentration during two breeding cycles of turkeys with low and high ejaculate volumes	1985	Domestic Animal Endocrinology	0	descriptive age and reproductive function	Meleagris gallopavo	8.61857	-0.677268	8.61857	Aves	Y	D	Direct	S0139	High semen producing males		No		N			Concentration	Whole ejaculate	1	0139B	Massage	n	Simulation	Yes	Groups03
0.37708	0.333333	124	6	Serum testosterone concentration during two breeding cycles of turkeys with low and high ejaculate volumes	1985	Domestic Animal Endocrinology	0	descriptive age and reproductive function	Meleagris gallopavo	8.61857	-0.677268	8.61857	Aves	Y	D	Direct	S0139	Low semen producing males		No		N			Concentration	Whole ejaculate	1	0139A	Massage	n	Simulation	Yes	Groups03
-0.0843584	0.0833333	125	15	Effects of controlling body weight on the semen production of large white turkey males	1991	British Poultry Science	0	treatment effect	Meleagris gallopavo	3.15395	1.1487	4.30265	Aves	Y	D	Direct	S0240	Restricted + Ad libitum diet		Yes	Diet		Treatment	Y	Concentration	Whole ejaculate	1	0240C	Massage	n	SMD	Yes	Groups02
-0.165988	0.0833333	126	15	Effects of controlling body weight on the semen production of large white turkey males	1991	British Poultry Science	0	treatment effect	Meleagris gallopavo	3.15395	1.1487	4.30265	Aves	Y	D	Direct	S0240	Restricted + restricted diet		Yes	Diet		Treatment	Y	Concentration	Whole ejaculate	1	0240D	Massage	n	SMD	Yes	Groups02
-0.134047	0.0769231	127	16	Effects of controlling body weight on the semen production of large white turkey males	1991	British Poultry Science	0	treatment effect	Meleagris gallopavo	3.15395	1.1487	4.30265	Aves	Y	D	Direct	S0240	Control		No	Diet	N	Control		Concentration	Whole ejaculate	1	0240A	Massage	n	SMD	Yes	Groups02
-0.161062	0.0769231	128	16	Effects of controlling body weight on the semen production of large white turkey males	1991	British Poultry Science	0	treatment effect	Meleagris gallopavo	3.15395	1.1487	4.30265	Aves	Y	D	Direct	S0240	Ad libitum + restricted diet		Yes	Diet		Treatment	Y	Concentration	Whole ejaculate	1	0240B	Massage	n	SMD	Yes	Groups02
-1.06029	0.0526316	129	22	Morphological and morphometric study of early changes in the ageing golden hamster testis	1996	Journal of Anatomy	1	descriptive age and reproductive function	Mesocricetus auratus	23.8265	7.93424	31.7608	Mammalia	Y	L	Direct	S0123			No		N			Concentration	Whole ejaculate	1	0123A	Male dissected	n	Simulation	No	Groups03
0.708958	0.0625	130	19	Influence of age on sperm concentration in the male golden hamster	2007	Experimental Aging Research	0	ageing	Mesocricetus auratus	43.6741	0	43.6741	Mammalia	Y	L	Direct	S075			No		N			Concentration	Whole ejaculate	1	075A	Male dissected	n	Simulation	No	Groups03
0.380415	0.04	131	28	Age-related sperm quality of captive striped bass Morone saxatilis	1999	Journal of the World Aquaculture Society	0	descriptive age and reproductive function	Morone saxatilis	35.7143	0	35.7143	Actinopterygii	N	L	Direct	S0115			No		N			Concentration	Whole ejaculate	1	0115A	Massage	n	Simulation	No	Groups03
0.42168	0.04	132	28	Age-related sperm quality of captive striped bass Morone saxatilis	1999	Journal of the World Aquaculture Society	0	descriptive age and reproductive function	Morone saxatilis	35.7143	0	35.7143	Actinopterygii	N	L	Direct	S0115			No		N			Concentration	Whole ejaculate	1	0115A	Massage	n	Simulation	No	Groups03
-1.15527	0.111111	133	12	Characterization of the fertility of male aromatase knockout mice	2001	Journal of Andrology	0	transgene	Mus musculus	18.448	3.14912	21.5971	Mammalia	Y	L	Direct	S0111			No		N			Concentration	Whole ejaculate	1	0111B	Male dissected	n	SMD	No	Groups02
0.281059	0.0588235	134	20	Attractin gene deficiency contributes to testis vacuolization and sperm dysfunction in male mice	2009	Journal of Huazhong University of Science and Technology - Medical Science	0	transgene	Mus musculus	4.32115	2.15193	6.47308	Mammalia	Y	L	Direct	S0233	WT		No	Mutant	N	Control		Concentration	Whole ejaculate	1	0233A	Male dissected	n	SMD	No	Groups02
-1.28598	0.0588235	135	20	Attractin gene deficiency contributes to testis vacuolization and sperm dysfunction in male mice	2009	Journal of Huazhong University of Science and Technology - Medical Science	0	transgene	Mus musculus	4.32115	2.15193	6.47308	Mammalia	Y	L	Direct	S0233	Atrn mutant		Yes	Mutant		Treatment	Y	Concentration	Whole ejaculate	1	0233A	Male dissected	n	SMD	No	Groups02
-0.570989	0.0909091	136	14	Targeted disruption of the estrogen receptor gene in male mice causes alteration of spermatogenesis and infertility	1996	Endocrinology	0	transgene	Mus musculus	3.39842	0	3.39842	Mammalia	Y	L	Direct	S0221	ERKO -/- strain		Yes	Mutant		Treatment	Y	Concentration	Whole ejaculate	1	0221B	Male dissected	n	Simulation	No	Groups04
0.213283	0.0909091	137	14	Targeted disruption of the estrogen receptor gene in male mice causes alteration of spermatogenesis and infertility	1996	Endocrinology	0	transgene	Mus musculus	3.39842	0	3.39842	Mammalia	Y	L	Direct	S0221	ERKO +/+ strain		No	Mutant	N	Control		Concentration	Whole ejaculate	1	0221A	Male dissected	n	Simulation	No	Groups04
0.214024	0.5	138	5	Effects of gestational and lactational exposure to Aroclor 1242 on sperm quality and in vitro fertility in early adult and middle-aged mice	2001	Reproductive Toxicology	0	treatment effect	Mus musculus	14.4592	3.64771	18.1069	Mammalia	Y	L	Direct	S0243	100 mg Aroclor		Yes	Toxin/chemical		Treatment	Y	Concentration	Whole ejaculate	1	0243E	Male dissected	n	SMD	No	Groups02
0.617761	0.0769231	139	16	Effects of gestational and lactational exposure to Aroclor 1242 on sperm quality and in vitro fertility in early adult and middle-aged mice	2001	Reproductive Toxicology	0	treatment effect	Mus musculus	14.4592	3.64771	18.1069	Mammalia	Y	L	Direct	S0243	10 mg Aroclor		Yes	Toxin/chemical		Treatment	Y	Concentration	Whole ejaculate	1	0243B	Male dissected	n	SMD	No	Groups02
-0.618204	0.1	140	13	Effects of gestational and lactational exposure to Aroclor 1242 on sperm quality and in vitro fertility in early adult and middle-aged mice	2001	Reproductive Toxicology	0	treatment effect	Mus musculus	14.4592	3.64771	18.1069	Mammalia	Y	L	Direct	S0243	25 mg Aroclor		Yes	Toxin/chemical		Treatment	Y	Concentration	Whole ejaculate	1	0243C	Male dissected	n	SMD	No	Groups02
0.110767	0.0769231	141	16	Effects of gestational and lactational exposure to Aroclor 1242 on sperm quality and in vitro fertility in early adult and middle-aged mice	2001	Reproductive Toxicology	0	treatment effect	Mus musculus	14.4592	3.64771	18.1069	Mammalia	Y	L	Direct	S0243	Control		No	Toxin/chemical	N	Control		Concentration	Whole ejaculate	1	0243A	Male dissected	n	SMD	No	Groups02
-0.000472919	0.1	142	13	Effects of gestational and lactational exposure to Aroclor 1242 on sperm quality and in vitro fertility in early adult and middle-aged mice	2001	Reproductive Toxicology	0	treatment effect	Mus musculus	14.4592	3.64771	18.1069	Mammalia	Y	L	Direct	S0243	50 mg Aroclor		Yes	Toxin/chemical		Treatment	Y	Concentration	Whole ejaculate	1	0243D	Male dissected	n	SMD	No	Groups02
-0.662869	0.047619	143	24	Paternal age and its effects on reproduction in C57BL/6NNia mice	1988	Journals of Gerontology	1	ageing	Mus musculus	38.8903	10.7942	49.6846	Mammalia	Y	L	Direct	S0265			No		N			Concentration	Whole ejaculate	1	0265A	Male dissected	n	SMD	No	Groups02
-1.37851	0.333333	144	6	Deletion of DDB1-and CUL4-associated factor-17 (Dcaf17) gene causes spermatogenesis defects and male infertility in mice	2018	Scientific Reports	0	transgene	Mus musculus	12.9548	0	12.9548	Mammalia	Y	L	Direct	S0297	Dcaf17 knockout		Yes	Mutant		Treatment	Y	Concentration	Whole ejaculate	1	0297B	Male dissected	n	SMD	No	Groups02
-0.585042	0.333333	145	6	Deletion of DDB1-and CUL4-associated factor-17 (Dcaf17) gene causes spermatogenesis defects and male infertility in mice	2018	Scientific Reports	0	transgene	Mus musculus	12.9548	0	12.9548	Mammalia	Y	L	Direct	S0297	Control		No	Mutant	N	Control		Concentration	Whole ejaculate	1	0297A	Male dissected	n	SMD	No	Groups02
-0.251279	0.166667	146	9	Characterization of the fertility of male aromatase knockout mice	2001	Journal of Andrology	0	transgene	Mus musculus	18.448	3.14912	21.5971	Mammalia	Y	L	Direct	S0111			No		N			Concentration	Whole ejaculate	1	0111A	Male dissected	n	SMD	No	Groups02
-0.598537	0.142857	147	10	The Asprosin-OLFR734 hormonal signaling axis modulates male fertility	2019	Cell Discovery	1	mechanisms of ageing	Mus musculus	14.9578	0.65615	15.614	Mammalia	Y	L	Direct	S0280	Control WT		No	Mutant	N	Control		Concentration	Whole ejaculate	1	0280A	Male dissected	n	SMD	No	Groups02
-0.794529	0.142857	148	10	The Asprosin-OLFR734 hormonal signaling axis modulates male fertility	2019	Cell Discovery	1	mechanisms of ageing	Mus musculus	14.9578	0.65615	15.614	Mammalia	Y	L	Direct	S0280	Olfr734 KO + Asprosin		Yes	Mutant		Treatment	Y	Concentration	Whole ejaculate	1	0280D	Male dissected	n	SMD	No	Groups02
-0.380067	0.142857	149	10	The Asprosin-OLFR734 hormonal signaling axis modulates male fertility	2019	Cell Discovery	1	mechanisms of ageing	Mus musculus	14.9578	0.65615	15.614	Mammalia	Y	L	Direct	S0280	Olfr734 KO		Yes	Mutant		Treatment	Y	Concentration	Whole ejaculate	1	0280B	Male dissected	n	SMD	No	Groups02
-0.699441	0.142857	150	10	The Asprosin-OLFR734 hormonal signaling axis modulates male fertility	2019	Cell Discovery	1	mechanisms of ageing	Mus musculus	14.9578	0.65615	15.614	Mammalia	Y	L	Direct	S0280	WT + Asprosin		Yes	Medicine		Treatment		Concentration	Whole ejaculate	1	0280C	Male dissected	n	SMD	No	Groups02
-0.450366	0.012987	151	80	Reproductive capacity of male bank voles (Myodes glareolus SCHREBER, 1780) - Age-dependent changes in functional activity of epididymal sperm	2013	Belgian Journal of Zoology	1	ageing	Myodes glareolus	24.5283	-1.20069	24.5283	Mammalia	Y	L	Direct	S0114			No		N			Concentration	Whole ejaculate	1	0114A	Male dissected	n	Simulation	No	Groups08
0.130681	0.0588235	153	20	Influence of pejerrey Odontesthes bonariensis (Valenciennes, 1835) broodstock age on gamete quality, reproductive performance and plasma sex steroid levels during the spawning season	2014	Aquaculture Research	1	ageing	Odontesthes bonariensis	63.6364	18.1818	81.8182	Actinopterygii	N	D	Direct	S0329	November		No		N			Concentration	Whole ejaculate	1	0329A	Massage	n	Simulation	No	Groups04
0.173636	0.0588235	154	20	Influence of pejerrey Odontesthes bonariensis (Valenciennes, 1835) broodstock age on gamete quality, reproductive performance and plasma sex steroid levels during the spawning season	2014	Aquaculture Research	1	ageing	Odontesthes bonariensis	63.6364	18.1818	81.8182	Actinopterygii	N	D	Direct	S0329	October		No		N			Concentration	Whole ejaculate	1	0329A	Massage	n	Simulation	No	Groups04
0.0883369	0.0588235	155	20	Influence of pejerrey Odontesthes bonariensis (Valenciennes, 1835) broodstock age on gamete quality, reproductive performance and plasma sex steroid levels during the spawning season	2014	Aquaculture Research	1	ageing	Odontesthes bonariensis	63.6364	18.1818	81.8182	Actinopterygii	N	D	Direct	S0329	September		No		N			Concentration	Whole ejaculate	1	0329A	Massage	n	Simulation	No	Groups04
0.0985214	0.0588235	156	20	Influence of pejerrey Odontesthes bonariensis (Valenciennes, 1835) broodstock age on gamete quality, reproductive performance and plasma sex steroid levels during the spawning season	2014	Aquaculture Research	1	ageing	Odontesthes bonariensis	63.6364	18.1818	81.8182	Actinopterygii	N	D	Direct	S0329	August		No		N			Concentration	Whole ejaculate	1	0329A	Massage	n	Simulation	No	Groups04
-0.170074	0.0588235	157	20	Influence of pejerrey Odontesthes bonariensis (Valenciennes, 1835) broodstock age on gamete quality, reproductive performance and plasma sex steroid levels during the spawning season	2014	Aquaculture Research	1	ageing	Odontesthes bonariensis	63.6364	18.1818	81.8182	Actinopterygii	N	D	Direct	S0329	December		No		N			Concentration	Whole ejaculate	1	0329A	Massage	n	Simulation	No	Groups04
-0.0806679	0.0526316	158	22	Fertilization dynamics in rainbow trout (Oncorhynchus mykiss): Effect of male age, social experience, and sperm concentration and motility on in vitro fertilization	2002	Canadian Journal of Fisheries and Aquatic Sciences	0	descriptive age and reproductive function	Oncorhynchus mykiss	13.6426	0	13.6364	Actinopterygii	N	W	Indirect	S0107	Sperm collected on day 1 of experiment		No		N			Concentration	Whole ejaculate	1	0107A	Massage	n	SMD	No	Groups02
-0.611574	0.0526316	159	22	Fertilization dynamics in rainbow trout (Oncorhynchus mykiss): Effect of male age, social experience, and sperm concentration and motility on in vitro fertilization	2002	Canadian Journal of Fisheries and Aquatic Sciences	0	descriptive age and reproductive function	Oncorhynchus mykiss	13.6426	0	13.6364	Actinopterygii	N	W	Indirect	S0107	Sperm collected on day 8 of experiment		No		N			Concentration	Whole ejaculate	1	0107A	Massage	n	SMD	No	Groups02
-0.306919	0.0526316	160	22	Fertilization dynamics in rainbow trout (Oncorhynchus mykiss): Effect of male age, social experience, and sperm concentration and motility on in vitro fertilization	2002	Canadian Journal of Fisheries and Aquatic Sciences	0	descriptive age and reproductive function	Oncorhynchus mykiss	13.6426	0	13.6364	Actinopterygii	N	W	Indirect	S0107	Sperm collected on day 16 of experiment		No		N			Concentration	Whole ejaculate	1	0107A	Massage	n	SMD	No	Groups02
-0.567163	0.037037	161	30	Effect of age on reproductive efficiency of adult rainbow trout, Oncorhynchus mykiss Walbaum, 1973	2016	Iranian Journal of Fisheries Sciences	0	descriptive age and reproductive function	Oncorhynchus mykiss	27.2727	13.6364	40.9091	Actinopterygii	N	D	Direct	S0148			No		N			Concentration	Whole ejaculate	1	0148A	Massage	n	Simulation	No	Groups03
-0.650816	0.037037	162	30	Effect of age on reproductive efficiency of adult rainbow trout, Oncorhynchus mykiss Walbaum, 1974	2016	Iranian Journal of Fisheries Sciences	0	descriptive age and reproductive function	Oncorhynchus mykiss	27.2727	13.6364	40.9091	Actinopterygii	N	D	Direct	S0148			No		N			Concentration	Whole ejaculate	1	0148A	Massage	n	Simulation	No	Groups03
-3.1546	0.027027	163	40	Fertilization dynamics in sockeye salmon and a comparison of sperm from alternative male phenotypes	2001	Journal of Fish Biology	0	sexual selection	Oncorhynchus nerka	40	20	60	Actinopterygii	N	W	Indirect	S039			No		N			Concentration	Whole ejaculate	-1	039C	Massage	n	Test stat	No	2 Groups0
0.232012	0.142857	164	10	Sperm quality and reproductive traits in male offspring of female rabbits exposed to Lindane (Î³-HCH) during pregnancy and lactation	2001	Reproduction Nutrition Development	0	treatment effect	Oryctolagus cuniculus	0	0	0	Mammalia	Y	D	Direct	S0321	Control		No	Toxin/chemical	Y	Control		Concentration	Whole ejaculate	1	0321A	Masturbated	y	Simulation	Yes	Groups010
0.143294	0.142857	165	10	Sperm quality and reproductive traits in male offspring of female rabbits exposed to Lindane (Î³-HCH) during pregnancy and lactation	2001	Reproduction Nutrition Development	0	treatment effect	Oryctolagus cuniculus	0	0	0	Mammalia	Y	D	Direct	S0321	Lindane treated		Yes	Toxin/chemical	Y	Treatment	Y	Concentration	Whole ejaculate	1	0321B	Masturbated	y	Simulation	Yes	Groups010
0.266108	0.0714286	166	17	Determination of enzyme activity in rabbit seminal plasma and its relationship with quality semen parameters	2015	World Rabbit Science	0	descriptive age and reproductive function	Oryctolagus cuniculus	0	NA	NA	Mammalia	Y	L	Direct	S0150			No		N			Concentration	Whole ejaculate	1	0150A	Masturbated	y	Test stat	Yes	Continous0
-1.27244	0.030303	167	36	Effects of parsley supplementation on the seminal quality, blood lipid profile and oxidant status of young and old male rabbits	2017	World Rabbit Science	0	treatment effect	Oryctolagus cuniculus	22.1453	0	22.1453	Mammalia	Y	L	Direct	S0245			No		N			Concentration	Whole ejaculate	1	0245A	Masturbated	y	SMD	No	Groups02
-0.0532653	0.125	168	11	Investigation of scrotal circumference, testicular dimensions and semen characteristics of the vulnerable Arabian oryx (Oryx leucoryx): an approach supports the future use of artificial insemination	2017	Italian Journal of Animal Science	0	descriptive age and reproductive function	Oryx leucoryx	36.813	8.49329	45.3063	Mammalia	N	W	Direct	S086			No		N			Concentration	Whole ejaculate	1	086A	Electroejaculation	n	Simulation	No	Groups04
0.0772909	0.047619	169	24	Sperm motion characteristics of Garole rams raised for a prolonged period in a semi-arid tropical environment	2003	Tropical Animal Health and Production	0	descriptive age and reproductive function	Ovis aries	16.8976	3.15422	20.0518	Mammalia	N	D	Direct	S0101			No		N			Concentration	Whole ejaculate	1	0101A	Masturbated	y	Simulation	No	Groups03
0.0971756	0.111111	170	12	Sperm motion characteristics of Garole × Malpura sheep evolved in a semi-arid tropical environment through introgression of FecB gene	2007	Animal Reproduction Science	0	descriptive age and reproductive function	Ovis aries	17.4609	1.46446	18.9253	Mammalia	N	D	Direct	S0278			No		N			Concentration	Whole ejaculate	1	0278A	Masturbated	y	Simulation	No	Groups03
0.0120006	0.00103842	171	966	Semen characteristics of a ram population in southern Spain: An on-farm program of elimination of low-fertility males diagnosed by electroejaculation	2020	Small Ruminant Research	0	descriptive age and reproductive function	Ovis aries	25.6844	0	25.6844	Mammalia	N	D	Indirect	S0320			No		N			Concentration	Whole ejaculate	1	0320A	Electroejaculation	n	Test stat	No	Continous0
0.171335	0.0769231	172	16	Developmental changes in pituitary-gonadal function in free-ranging lions (Panthera leo leo) of the Serengeti Plains and Ngorongoro Crater	1991	Journal of Reproduction and Fertility	0	descriptive age and reproductive function	Panthera leo	29.2135	2.47191	31.6854	Mammalia	N	W	Direct	S0207	Serengeti population		No		N			Concentration	Whole ejaculate	1	0207A	Electroejaculation	n	SMD	No	Groups02
-0.00279174	0.111111	173	12	Developmental changes in pituitary-gonadal function in free-ranging lions (Panthera leo leo) of the Serengeti Plains and Ngorongoro Crater	1991	Journal of Reproduction and Fertility	0	descriptive age and reproductive function	Panthera leo	29.2135	2.47191	31.6854	Mammalia	N	W	Direct	S0207	Ngorongoro population		No		N			Concentration	Whole ejaculate	1	0207B	Electroejaculation	n	SMD	No	Groups02
-0.186627	0.25	174	7	Semen characteristics and sperm morphology in the Arabian leopard (Panthera pardus nimr) and how these vary with age and season	2005	Reproduction, Fertility and Development	0	descriptive age and reproductive function	Panthera pardus	60.6541	4.66563	65.3188	Mammalia	N	C	Direct	S0395			No		N			Concentration	Whole ejaculate	1	0395A	Electroejaculation	n	SMD	No	Groups02
-0.450852	0.0416667	175	27	Evaluation of pheasant semen production during the reproductive season.	1993	Reproduction, nutrition, development	0	descriptive age and reproductive function	Phasianus colchicus	0.590209	-0.70825	0.590209	Aves	N	D	Direct	S0178			No		N			Concentration	Whole ejaculate	1	0178A	Massage	n	Simulation	Yes	Groups014
1.02413	0.111111	176	12	Methylmercury- and mercuric-chloride-induced alterations in rat epididymal sperm	1988	Toxicology Letters	0	treatment effect	Rattus norvegicus	4.08687	0	4.08687	Mammalia	Y	L	Direct	S0262	10 ug MC		Yes	Toxin/chemical		Treatment	Y	Concentration	Whole ejaculate	1	0262F	Male dissected	n	Simulation	No	Groups03
1.30744	0.111111	177	12	Methylmercury- and mercuric-chloride-induced alterations in rat epididymal sperm	1988	Toxicology Letters	0	treatment effect	Rattus norvegicus	4.08687	0	4.08687	Mammalia	Y	L	Direct	S0262	5 ug MMC		Yes	Toxin/chemical		Treatment	Y	Concentration	Whole ejaculate	1	0262C	Male dissected	n	Simulation	No	Groups03
1.70266	0.111111	178	12	Methylmercury- and mercuric-chloride-induced alterations in rat epididymal sperm	1988	Toxicology Letters	0	treatment effect	Rattus norvegicus	4.08687	0	4.08687	Mammalia	Y	L	Direct	S0262	10 ug MMC		Yes	Toxin/chemical		Treatment	Y	Concentration	Whole ejaculate	1	0262D	Male dissected	n	Simulation	No	Groups03
1.38071	0.111111	179	12	Methylmercury- and mercuric-chloride-induced alterations in rat epididymal sperm	1988	Toxicology Letters	0	treatment effect	Rattus norvegicus	4.08687	0	4.08687	Mammalia	Y	L	Direct	S0262	5 ug MC		Yes	Toxin/chemical		Treatment	Y	Concentration	Whole ejaculate	1	0262E	Male dissected	n	Simulation	No	Groups03
1.18209	0.0833333	180	15	Methylmercury- and mercuric-chloride-induced alterations in rat epididymal sperm	1988	Toxicology Letters	0	treatment effect	Rattus norvegicus	4.08687	0	4.08687	Mammalia	Y	L	Direct	S0262	Control		No	Toxin/chemical	N	Control		Concentration	Whole ejaculate	1	0262A	Male dissected	n	Simulation	No	Groups03
1.02055	0.0833333	181	15	Methylmercury- and mercuric-chloride-induced alterations in rat epididymal sperm	1988	Toxicology Letters	0	treatment effect	Rattus norvegicus	4.08687	0	4.08687	Mammalia	Y	L	Direct	S0262	Vehicle treated		No	Toxin/chemical	N	Control		Concentration	Whole ejaculate	1	0262B	Male dissected	n	Simulation	No	Groups03
-1.11007	0.0222222	182	48	Decline in testicular function in ageing rats: Changes in the unfolded protein response and mitochondrial apoptotic pathway	2019	Experimental Gerontology	1	mechanisms of ageing	Rattus norvegicus	39.0282	9.25944	48.2876	Mammalia	Y	L	Direct	S0134			No		N			Concentration	Whole ejaculate	1	0134A	Male dissected	n	Simulation	No	Groups04
-1.03613	0.111111	183	12	Icariin Improves Age-Related Testicular Dysfunction by Alleviating Sertoli Cell Injury via Upregulation of the ERÎ±/Nrf2-Signaling Pathway	2020	Frontiers in Pharmacology	1	treatment effect	Rattus norvegicus	33.6521	0	33.6521	Mammalia	Y	L	Direct	S0252			No		N			Concentration	Whole ejaculate	1	0252A	Male dissected	n	SMD	No	Groups02
0.939645	0.0588235	184	20	Prenatal lead exposure in the rat during the third week of gestation: Long-term behavioral, physiological, and anatomical effects associated with reproduction	1991	Toxicology and Applied Pharmacology	0	treatment effect	Rattus norvegicus	7.61852	0.237511	7.85603	Mammalia	Y	L	Direct	S0268	Control		No	Toxin/chemical	N	Control		Concentration	Whole ejaculate	1	0268A	Male dissected	n	SMD	No	Groups02
1.47122	0.0588235	185	20	Prenatal lead exposure in the rat during the third week of gestation: Long-term behavioral, physiological, and anatomical effects associated with reproduction	1991	Toxicology and Applied Pharmacology	0	treatment effect	Rattus norvegicus	7.61852	0.237511	7.85603	Mammalia	Y	L	Direct	S0268	Lead treated		Yes	Toxin/chemical		Treatment	Y	Concentration	Whole ejaculate	1	0268B	Male dissected	n	SMD	No	Groups02
-3.0339	0.0588235	186	20	Protective effect of Wuzi Yanzong recipe on testicular dysfunction through inhibition of germ cell apoptosis in ageing rats via endoplasmic reticulum stress	2018	Andrologia	1	treatment effect	Rattus norvegicus	33.6521	0	33.6521	Mammalia	Y	L	Direct	S0269			No		N			Concentration	Whole ejaculate	1	0269A	Male dissected	n	SMD	No	Groups02
-1.11654	0.0909091	187	14	Hazelnut consumption improves testicular antioxidant function and semen quality in young and old male rats	2019	Food Chemistry	1	treatment effect	Rattus norvegicus	51.2245	1.94165	53.1662	Mammalia	Y	L	Direct	S0354	Hazelnut fed		Yes	Diet		Treatment		Concentration	Whole ejaculate	1	0354B	Male dissected	n	SMD	No	Groups02
-0.905387	0.0909091	188	14	Hazelnut consumption improves testicular antioxidant function and semen quality in young and old male rats	2019	Food Chemistry	1	treatment effect	Rattus norvegicus	51.2245	1.94165	53.1662	Mammalia	Y	L	Direct	S0354	Control		No	Diet	N	Control		Concentration	Whole ejaculate	1	0354A	Male dissected	n	SMD	No	Groups02
-0.930362	0.0588235	189	20	Aphrodisiac Activity of Eulophia macrobulbon Extract on Erectile Dysfunction in Male Aged Rats	2018	BioMed Research International	0	treatment effect	Rattus norvegicus	36.5889	6.82018	43.4091	Mammalia	Y	L	Direct	S0231			No		N			Concentration	Whole ejaculate	1	0231A	Male dissected	n	SMD	No	Groups02
-2.02973	0.0769231	190	16	Astragalus membranaceus and punica granatum alleviate infertility and kidney dysfunction induced by aging in male rats	2020	Turkish Journal of Biology	1	treatment effect	Rattus norvegicus	19.5141	4.38092	23.895	Mammalia	Y	L	Direct	S0286			No		N			Concentration	Whole ejaculate	1	0286A	Male dissected	n	SMD	No	Groups02
0.233878	0.0588235	191	20	Long-term effects of maternal exposure to Di (2-ethylhexyl) Phthalate on sperm and testicular parameters in wistar rats offspring	2011	Iranian Journal of Reproductive Medicine	0	treatment effect	Rattus norvegicus	6.6531	0	6.6531	Mammalia	Y	L	Direct	S0311	10mg DEHP		Yes	Toxin/chemical		Treatment	Y	Concentration	Whole ejaculate	1	0311B	Male dissected	n	Simulation	No	Groups04
0.279289	0.0588235	192	20	Long-term effects of maternal exposure to Di (2-ethylhexyl) Phthalate on sperm and testicular parameters in wistar rats offspring	2011	Iranian Journal of Reproductive Medicine	0	treatment effect	Rattus norvegicus	6.6531	0	6.6531	Mammalia	Y	L	Direct	S0311	500mg DEHP		Yes	Toxin/chemical		Treatment	Y	Concentration	Whole ejaculate	1	0311D	Male dissected	n	Simulation	No	Groups04
0.163666	0.0588235	193	20	Long-term effects of maternal exposure to Di (2-ethylhexyl) Phthalate on sperm and testicular parameters in wistar rats offspring	2011	Iranian Journal of Reproductive Medicine	0	treatment effect	Rattus norvegicus	6.6531	0	6.6531	Mammalia	Y	L	Direct	S0311	Control		No	Toxin/chemical	N	Control		Concentration	Whole ejaculate	1	0311A	Male dissected	n	Simulation	No	Groups04
0.244096	0.0588235	194	20	Long-term effects of maternal exposure to Di (2-ethylhexyl) Phthalate on sperm and testicular parameters in wistar rats offspring	2011	Iranian Journal of Reproductive Medicine	0	treatment effect	Rattus norvegicus	6.6531	0	6.6531	Mammalia	Y	L	Direct	S0311	100mg DEHP		Yes	Toxin/chemical		Treatment	Y	Concentration	Whole ejaculate	1	0311C	Male dissected	n	Simulation	No	Groups04
-1.70628	0.111111	195	12	Effect of Mucuna pruriens on oxidative stress mediated damage in aged rat sperm	2008	International Journal of Andrology	1	mechanisms of ageing	Rattus norvegicus	60.9816	1.94165	62.9232	Mammalia	Y	L	Direct	S0360	Aphrodisiac		Yes	Toxin/chemical		Treatment		Concentration	Whole ejaculate	1	0360B	Male dissected	n	SMD	No	Groups02
-1.35387	0.111111	196	12	Effect of Mucuna pruriens on oxidative stress mediated damage in aged rat sperm	2008	International Journal of Andrology	1	mechanisms of ageing	Rattus norvegicus	60.9816	1.94165	62.9232	Mammalia	Y	L	Direct	S0360	Control		No	Toxin/chemical	N	Control		Concentration	Whole ejaculate	1	0360A	Male dissected	n	SMD	No	Groups02
-0.472231	0.125	197	11	Semen quality of threatened native population of Mediterranean brown trout (Salmo cettii, Rafinesque 1810) in the Biferno river (Molise region - South Italy)	2016	Turkish Journal of Fisheries and Aquatic Sciences	0	descriptive age and reproductive function	Salmo cettii	26.6667	NA	NA	Actinopterygii	N	W	Indirect	S0191			No		Y			Concentration	Whole ejaculate	-1	0191A	Massage	n	Test stat	No	Continous0
1.28347	0.111111	198	12	Sperm Morphology and Motility of Bufo raddei Under Long-Term Environmental Heavy Metal Stress	2018	Bulletin of Environmental Contamination and Toxicology	0	treatment effect	Strauchbufo raddei	20.1342	20.1342	40.2685	Amphibia	N	W	Indirect	S0223	Control	After 5 min	No		N			Concentration	Whole ejaculate	1	0223B	Male dissected	n	SMD	No	Groups02
0.182224	0.111111	199	12	Sperm Morphology and Motility of Bufo raddei Under Long-Term Environmental Heavy Metal Stress	2018	Bulletin of Environmental Contamination and Toxicology	0	treatment effect	Strauchbufo raddei	20.1342	20.1342	40.2685	Amphibia	N	W	Indirect	S0223	Contaminated area	After 5 min	No		N			Concentration	Whole ejaculate	1	0223A	Male dissected	n	SMD	No	Groups02
1.2657	0.111111	200	12	Sperm Morphology and Motility of Bufo raddei Under Long-Term Environmental Heavy Metal Stress	2018	Bulletin of Environmental Contamination and Toxicology	0	treatment effect	Strauchbufo raddei	20.1342	20.1342	40.2685	Amphibia	N	W	Indirect	S0223	Control	After 10 min	No		N			Concentration	Whole ejaculate	1	0223B	Male dissected	n	SMD	No	Groups02
-0.504023	0.111111	201	12	Sperm Morphology and Motility of Bufo raddei Under Long-Term Environmental Heavy Metal Stress	2018	Bulletin of Environmental Contamination and Toxicology	0	treatment effect	Strauchbufo raddei	20.1342	20.1342	40.2685	Amphibia	N	W	Indirect	S0223	Contaminated area	After 10 min	No		N			Concentration	Whole ejaculate	1	0223A	Male dissected	n	SMD	No	Groups02
-0.0536321	0.125	202	11	The ostrich (Struthio camelus) ejaculate - effects of the method of collection, male age, month of the season, and daily frequency	2012	British Poultry Science	0	descriptive age and reproductive function	Struthio camelus	4.51128	-1.50376	4.51128	Aves	N	D	Direct	S0179			No		N			Concentration	Whole ejaculate	1	0179A	Masturbated	y	Simulation	Semi	Groups03
-1.55182	0.25	203	7	Predicting ejaculate quality and libido in male ostriches: Effect of season and age	2014	Animal Reproduction Science	0	descriptive age and reproductive function	Struthio camelus	7.5188	-1.50376	7.5188	Aves	N	D	Direct	S0187			No		N			Concentration	Whole ejaculate	1	0187A	Masturbated	y	Simulation	Semi	Groups04
-0.0590686	0.010101	204	102	Rest days and storage of boar semen at 17 degrees C: Effect on motility and sperm concentration	2020	Andrologia	0	treatment effect	Sus scrofa	8.44465	0.660218	9.10487	Mammalia	N	D	Direct	S0317			No		Y			Concentration	Whole ejaculate	-1	0317A	Masturbated	y	Test stat	No	Continous0
0.199584	1	205	4	Age and seasonal-dependent variations in the biochemical composition of boar semen	2016	Theriogenology	0	descriptive age and reproductive function	Sus scrofa	12.9433	0	12.9433	Mammalia	Y	D	Direct	S094	Warm season		No		N			Concentration	Whole ejaculate	1	094A	Masturbated	y	Simulation	Yes	Groups03
0.0736302	1	206	4	Age and seasonal-dependent variations in the biochemical composition of boar semen	2016	Theriogenology	0	descriptive age and reproductive function	Sus scrofa	12.9433	0	12.9433	Mammalia	Y	D	Direct	S094	Cold season		No		N			Concentration	Whole ejaculate	1	094A	Masturbated	y	Simulation	Yes	Groups03
0.0944931	0.0128205	207	81	Antibacterial defense and sperm quality in boar ejaculates	2019	Journal of Reproductive Immunology	0	descriptive age and reproductive function	Sus scrofa	15.3539	0.27637	15.6303	Mammalia	N	D	Direct	S0340	Ejaculate containing S. aureus		No		N			Concentration	Whole ejaculate	1	0340A	Masturbated	y	Test stat	No	Continous0
0.134932	0.0217391	208	49	Antibacterial defense and sperm quality in boar ejaculates	2019	Journal of Reproductive Immunology	0	descriptive age and reproductive function	Sus scrofa	23.4147	0.27637	23.6911	Mammalia	N	D	Direct	S0340	Ejaculate containing E. coli		No		N			Concentration	Whole ejaculate	1	0340A	Masturbated	y	Test stat	No	Continous0
-0.307125	0.0588235	209	20	The effect of age on the morphometric sperm traits of domestic pigs (Sus scrofa domestica)	2005	Cellular and Molecular Biology Letters	0	descriptive age and reproductive function	Sus scrofa	3.64655	1.04407	4.69062	Mammalia	N	D	Direct	S09			No		N			Concentration	Whole ejaculate	1	09A	Masturbated	y	SMD	No	Groups02
0.0331784	0.125	210	11	Ejaculate Traits and Sperm Cryopreservation in the Endangered Baird's Tapir (Tapirus bairdii)	2013	Journal of Andrology	0	descriptive age and reproductive function	Tapirus bairdii	63.7457	0	63.7457	Mammalia	N	C	Direct	S0369			No		N			Concentration	Whole ejaculate	1	0369A	Electroejaculation	n	Test stat	No	Continous0
0.448569	0.166667	211	9	Successful semen collection from Capercaillie (Tetrao urogallus L.) kept in an aviary system	2010	Ornis Fennica	0	descriptive age and reproductive function	Tetrao urogallus	26.9663	0	26.9663	Aves	N	C	Direct	S020			No		N			Concentration	Whole ejaculate	1	020A	Massage	n	SMD	No	Groups02
-0.138724	0.1	212	13	Electroejaculation and semen characteristics of Asiatic Black bears (Ursus thibetanus)	2007	Animal Reproduction Science	0	descriptive age and reproductive function	Ursus thibetanus	76.47	2.94118	79.4118	Mammalia	N	C	Direct	S0213			No		N			Concentration	Whole ejaculate	-1	0213A	Electroejaculation	n	Test stat	No	Continous0
0.0692683	0.00990099	214	104	Characteristics of spermatozoa and reproductive organs in relation to age and body weight in Swedish moose (Alces alces)	2015	Animal Reproduction Science	0	descriptive age and reproductive function	Alces alces	53.2654	0	47.227	Mammalia	N	W	Indirect	S0374			No		N			DNA damage	Sperm	-1	0374A	Male dissected	n	Simulation	No	Groups03
-0.67424	0.027027	216	40	Does lipid peroxidation and oxidative DNA damage differ in cryopreserved semen samples from young, adult and aged Nellore bulls?	2018	Animal Reproduction Science	0	method	Bos taurus	61.3046	3.38401	64.6886	Mammalia	N	D	Direct	S0142	Frozen		No		Y			DNA damage	Sperm	-1	0142A	Masturbated	y	Simulation	No	Groups03
0.11683	0.0357143	217	31	Sperm morphometry and chromatin condensation in Nelore bulls of different ages and their effects on IVF	2017	Theriogenology	0	ageing	Bos taurus	61.3046	3.38401	64.6886	Mammalia	N	D	Direct	S090			No		Y			DNA damage	Sperm	-1	090A	Masturbated	y	Simulation	No	Groups03
0.124177	0.0357143	218	31	Sperm morphometry and chromatin condensation in Nelore bulls of different ages and their effects on IVF	2017	Theriogenology	0	ageing	Bos taurus	61.3046	3.38401	64.6886	Mammalia	N	D	Direct	S090			No		Y			DNA damage	Sperm	-1	090A	Masturbated	y	Simulation	No	Groups03
0.217359	0.0222222	219	48	Effect of cholesterol loaded cyclodextrin on semen cryopreservation of Aksaray Malakli shepherd dogs of different ages	2018	Animal Reproduction Science	0	method	Canis lupus	32.0366	0	32.0366	Mammalia	N	D	Direct	S0291	Frozen thawed	CLC medium dose	No		Y			DNA damage	Sperm	-1	0291A	Masturbated	y	Simulation	No	Groups03
-0.211771	0.0222222	220	48	Effect of cholesterol loaded cyclodextrin on semen cryopreservation of Aksaray Malakli shepherd dogs of different ages	2018	Animal Reproduction Science	0	method	Canis lupus	32.0366	0	32.0366	Mammalia	N	D	Direct	S0291	Frozen thawed	CLC high dose	No		Y			DNA damage	Sperm	-1	0291A	Masturbated	y	Simulation	No	Groups03
0.309284	0.0222222	221	48	Effect of cholesterol loaded cyclodextrin on semen cryopreservation of Aksaray Malakli shepherd dogs of different ages	2018	Animal Reproduction Science	0	method	Canis lupus	32.0366	0	32.0366	Mammalia	N	D	Direct	S0291	Frozen thawed	Control	No		Y			DNA damage	Sperm	-1	0291A	Masturbated	y	Simulation	No	Groups03
-0.117344	0.0222222	222	48	Effect of cholesterol loaded cyclodextrin on semen cryopreservation of Aksaray Malakli shepherd dogs of different ages	2018	Animal Reproduction Science	0	method	Canis lupus	32.0366	0	32.0366	Mammalia	N	D	Direct	S0291	Frozen thawed	CLC low dose	No		Y			DNA damage	Sperm	-1	0291A	Masturbated	y	Simulation	No	Groups03
-0.0637573	0.0277778	223	39	Semen evaluation and fertility assessment in a purebred dog breeding facility	2017	Theriogenology	0	ageing	Canis lupus	41.1899	0	41.1899	Mammalia	N	D	Direct	S089	Frozen		No		Y			DNA damage	Sperm	-1	089A	Masturbated	y	Simulation	No	Groups03
-0.152174	0.0192308	224	55	Reproductive aging in male dogs: The epididymal sperm defects and expression of androgen receptor in reproductive tissues	2018	Theriogenology	1	ageing	Canis lupus	77.8032	0	77.8032	Mammalia	N	D	Direct	S0145			No		N			DNA damage	Sperm	-1	0145A	Male dissected	n	Simulation	No	Groups04
-0.586433	0.0588235	225	20	Post-thawing Sperm Quality in Chilean Purebred Stallions: Effect of Age and Seasonality	2020	Journal of Equine Veterinary Science	0	descriptive age and reproductive function	Equus ferus	47.1113	5.77734	52.8887	Mammalia	N	D	Direct	S061	Summer	Frozen sperm	No		Y			DNA damage	Sperm	-1	061A	Masturbated	y	Simulation	No	Groups03
-0.881161	0.0588235	226	20	Post-thawing Sperm Quality in Chilean Purebred Stallions: Effect of Age and Seasonality	2020	Journal of Equine Veterinary Science	0	descriptive age and reproductive function	Equus ferus	47.1113	5.77734	52.8887	Mammalia	N	D	Direct	S061	Winter	Frozen sperm	No		Y			DNA damage	Sperm	-1	061A	Masturbated	y	Simulation	No	Groups03
-0.0979206	0.00729927	227	140	Breed and stallion effects on frozen-thawed semen in warmblood, light and quarter horses	2020	Theriogenology	0	descriptive age and reproductive function	Equus ferus	37	0	52.8887	Mammalia	N	D	Direct	S0287	Post thaw semen		No		Y			DNA damage	Sperm	-1	0287A	Masturbated	y	Simulation	No	Groups04
-1.51402	0.0769231	228	16	Evaluation of semen quality in roosters of different age during hot climatic condition	2014	Animal Reproduction Science	0	ageing	Gallus gallus	4.9011	3.68278	8.58388	Aves	Y	D	Direct	S0348			No		N			DNA damage	Sperm	-1	0348A	Massage	n	SMD	No	Groups02
-0.460656	0.0555556	229	21	Age-specific oxidative status and the expression of pre- and postcopulatory sexually selected traits in male red junglefowl, Gallus gallus	2012	Ecology and Evolution	1	mechanisms of ageing	Gallus gallus	17.1458	0.954449	18.1002	Aves	Y	L	Direct	S029			No		Y			DNA damage	Sperm	-1	029A	Massage	n	SMD	No	Groups02
-0.14938	0.111111	230	12	Functional deletion of Txndc2 and Txndc3 increases the susceptibility of spermatozoa to age-related oxidative stress	2013	Free Radical Biology and Medicine	0	transgene	Mus musculus	12.9634	21.5971	34.5605	Mammalia	Y	L	Direct	S0358	Txndc2 knockout		Yes	Mutant		Treatment	Y	DNA damage	Sperm	-1	0358B	Male dissected	n	SMD	No	Groups02
0.0451537	0.111111	231	12	Functional deletion of Txndc2 and Txndc3 increases the susceptibility of spermatozoa to age-related oxidative stress	2013	Free Radical Biology and Medicine	0	transgene	Mus musculus	12.9634	21.5971	34.5605	Mammalia	Y	L	Direct	S0358	WT		No	Mutant	N	Control		DNA damage	Sperm	-1	0358A	Male dissected	n	SMD	No	Groups02
-0.542667	0.0588235	232	20	Responses to genotoxicity in mouse testicular germ cells and epididymal spermatozoa are affected by increased age	2019	Toxicology Letters	0	treatment effect	Mus musculus	32.4	0	32.4	Mammalia	Y	L	Direct	S0274	Control		No	Toxin/chemical	N	Control		DNA damage	Sperm	-1	0274A	Male dissected	n	SMD	No	Groups02
-0.734729	0.0588235	233	20	Responses to genotoxicity in mouse testicular germ cells and epididymal spermatozoa are affected by increased age	2019	Toxicology Letters	0	treatment effect	Mus musculus	32.4	0	32.4	Mammalia	Y	L	Direct	S0274	Cyclophamide toxin		Yes	Toxin/chemical		Treatment	Y	DNA damage	Sperm	-1	0274B	Male dissected	n	SMD	No	Groups02
-1.4781	0.333333	234	6	Male mice show significant age-induced decline in sperm DNA integrity	2013	Fertility and Sterility	1	ageing	Mus musculus	21.5971	0	21.5971	Mammalia	Y	L	Direct	S0313			No		N			DNA damage	Sperm	-1	0313A	Male dissected	n	SMD	No	Groups02
-1.67092	0.037037	235	30	Advancing age increases sperm chromatin damage and impairs fertility in peroxiredoxin 6 null mice	2015	Redox Biology	1	ageing	Mus musculus	38.8817	-0.00864229	38.8817	Mammalia	Y	L	Direct	S0149	Prdx6-/-		Yes	Mutant		Treatment	Y	DNA damage	Sperm	-1	0149B	Male dissected	n	Simulation	No	Groups03
-1.84529	0.037037	236	30	Advancing age increases sperm chromatin damage and impairs fertility in peroxiredoxin 6 null mice	2015	Redox Biology	1	ageing	Mus musculus	38.8817	-0.00864229	38.8817	Mammalia	Y	L	Direct	S0149	WT		No	Mutant	N	Control		DNA damage	Sperm	-1	0149A	Male dissected	n	Simulation	No	Groups03
-0.491856	0.0526316	237	22	Declining BRCA-Mediated DNA Repair in Sperm Aging and its Prevention by Sphingosine-1-Phosphate	2020	Reproductive Sciences	1	mechanisms of ageing	Mus musculus	25.9182	0	25.9182	Mammalia	Y	L	Direct	S0237			No		Y			DNA damage	Sperm	-1	0237A	Male dissected	n	SMD	No	Groups02
-1.2944	0.0588235	238	20	Effect of the age of broodstock males on sperm function during cold storage in the trout (Oncorhynchus mykiss)	2017	Andrologia	0	descriptive age and reproductive function	Oncorhynchus mykiss	27.2727	0	27.2727	Actinopterygii	N	D	Direct	S081	Stored sperm		No		Y			DNA damage	Sperm	-1	081A	Massage	n	Simulation	Yes	Groups03
0.0185396	0.111111	239	12	Effect of rabbit age on sperm chromatin structure	2002	Reproduction in Domestic Animals	0	descriptive age and reproductive function	Oryctolagus cuniculus	12.0531	0	12.0531	Mammalia	Y	L	Direct	S0344			No		Y			DNA damage	Sperm	-1	0344A	Masturbated	y	Simulation	Yes	Groups08
0.219055	0.0769231	240	16	Effects of ageing on spermatozoal chromatin and its sensitivity to in vivo and in vitro oxidative challenge in the Brown Norway rat	2006	Human Reproduction	1	mechanisms of ageing	Rattus norvegicus	41.4675	4.38092	45.8484	Mammalia	Y	L	Direct	S038	H2O2 only		Yes	Toxin/chemical	Y	Treatment	Y	DNA damage	Sperm	-1	038B	Male dissected	n	SMD	No	Groups02
-0.346826	0.0769231	241	16	Effects of ageing on spermatozoal chromatin and its sensitivity to in vivo and in vitro oxidative challenge in the Brown Norway rat	2006	Human Reproduction	1	mechanisms of ageing	Rattus norvegicus	41.4675	4.38092	45.8484	Mammalia	Y	L	Direct	S038	BSO only		Yes	Toxin/chemical	Y	Treatment	Y	DNA damage	Sperm	-1	038C	Male dissected	n	SMD	No	Groups02
-0.245913	0.0769231	242	16	Effects of ageing on spermatozoal chromatin and its sensitivity to in vivo and in vitro oxidative challenge in the Brown Norway rat	2006	Human Reproduction	1	mechanisms of ageing	Rattus norvegicus	41.4675	4.38092	45.8484	Mammalia	Y	L	Direct	S038	H2O2	BSO	Yes	Toxin/chemical	Y	Treatment	Y	DNA damage	Sperm	-1	038D	Male dissected	n	SMD	No	Groups02
0.28625	0.0769231	243	16	Effects of ageing on spermatozoal chromatin and its sensitivity to in vivo and in vitro oxidative challenge in the Brown Norway rat	2006	Human Reproduction	1	mechanisms of ageing	Rattus norvegicus	41.4675	4.38092	45.8484	Mammalia	Y	L	Direct	S038	Control		No	Toxin/chemical	Y	Control		DNA damage	Sperm	-1	038A	Male dissected	n	SMD	No	Groups02
0	0.0769231	244	16	Effects of ageing on spermatozoal chromatin and its sensitivity to in vivo and in vitro oxidative challenge in the Brown Norway rat	2006	Human Reproduction	1	mechanisms of ageing	Rattus norvegicus	41.4675	4.38092	45.8484	Mammalia	Y	L	Direct	S038	BSO only		Yes	Toxin/chemical	Y	Treatment	Y	DNA damage	Sperm	-1	038C	Male dissected	n	SMD	No	Groups02
0.617958	0.0769231	245	16	Effects of ageing on spermatozoal chromatin and its sensitivity to in vivo and in vitro oxidative challenge in the Brown Norway rat	2006	Human Reproduction	1	mechanisms of ageing	Rattus norvegicus	41.4675	4.38092	45.8484	Mammalia	Y	L	Direct	S038	Control		No	Toxin/chemical	Y	Control		DNA damage	Sperm	-1	038A	Male dissected	n	SMD	No	Groups02
-0.0988477	0.0769231	246	16	Effects of ageing on spermatozoal chromatin and its sensitivity to in vivo and in vitro oxidative challenge in the Brown Norway rat	2006	Human Reproduction	1	mechanisms of ageing	Rattus norvegicus	41.4675	4.38092	45.8484	Mammalia	Y	L	Direct	S038	H2O2	BSO	Yes	Toxin/chemical	Y	Treatment	Y	DNA damage	Sperm	-1	038D	Male dissected	n	SMD	No	Groups02
-0.39787	0.0769231	247	16	Effects of ageing on spermatozoal chromatin and its sensitivity to in vivo and in vitro oxidative challenge in the Brown Norway rat	2006	Human Reproduction	1	mechanisms of ageing	Rattus norvegicus	41.4675	4.38092	45.8484	Mammalia	Y	L	Direct	S038	H2O2 only		Yes	Toxin/chemical	Y	Treatment	Y	DNA damage	Sperm	-1	038B	Male dissected	n	SMD	No	Groups02
-0.244884	0.111111	248	12	Effect of Mucuna pruriens on oxidative stress mediated damage in aged rat sperm	2008	International Journal of Andrology	1	mechanisms of ageing	Rattus norvegicus	60.9816	1.94165	62.9232	Mammalia	Y	L	Direct	S0360	Aphrodisiac		Yes	Toxin/chemical		Treatment		DNA damage	Sperm	-1	0360B	Male dissected	n	SMD	No	Groups02
-2.5493	0.111111	249	12	Effect of Mucuna pruriens on oxidative stress mediated damage in aged rat sperm	2008	International Journal of Andrology	1	mechanisms of ageing	Rattus norvegicus	60.9816	1.94165	62.9232	Mammalia	Y	L	Direct	S0360	Control		No	Toxin/chemical	N	Control		DNA damage	Sperm	-1	0360A	Male dissected	n	SMD	No	Groups02
-0.114729	0.0666667	250	18	Late reproductive analysis in rat male offspring exposed to nicotine during pregnancy and lactation	2016	Andrology	0	treatment effect	Rattus norvegicus	8.50066	1.84141	10.3421	Mammalia	Y	L	Direct	S0377	Control		No	Toxin/chemical	N	Control		DNA damage	Sperm	-1	0377A	Male dissected	n	Simulation	No	Groups03
-0.0521634	0.0666667	251	18	Late reproductive analysis in rat male offspring exposed to nicotine during pregnancy and lactation	2016	Andrology	0	treatment effect	Rattus norvegicus	8.50066	1.84141	10.3421	Mammalia	Y	L	Direct	S0377	Sham control (minipump without nicotine) to mother		No	Toxin/chemical	N	Control		DNA damage	Sperm	-1	0377B	Male dissected	n	Simulation	No	Groups03
-0.162615	0.0666667	252	18	Late reproductive analysis in rat male offspring exposed to nicotine during pregnancy and lactation	2016	Andrology	0	treatment effect	Rattus norvegicus	8.50066	1.84141	10.3421	Mammalia	Y	L	Direct	S0377	Mother Nicotine treated		Yes	Toxin/chemical		Treatment	Y	DNA damage	Sperm	-1	0377C	Male dissected	n	Simulation	No	Groups03
-0.228883	0.0322581	253	34	Senescent males carry premutagenic lesions in sperm	2011	Journal of evolutionary biology	1	ageing	Sula nebouxii	89.6552	0	89.6552	Aves	N	W	Direct	S0165			No		N			DNA damage	Sperm	-1	0165A	Massage	n	SMD	No	Groups02
-0.435086	0.027027	254	40	Influence of the age of the individual on the stability of boar sperm genetic material	2020	Theriogenology	0	ageing	Sus scrofa	10.6403	0	10.6403	Mammalia	N	D	Direct	S062			No		N			DNA damage	Sperm	-1	062A	Masturbated	y	Simulation	No	Groups03
0.207131	0.027027	255	40	Influence of the age of the individual on the stability of boar sperm genetic material	2020	Theriogenology	0	ageing	Sus scrofa	10.6403	0	10.6403	Mammalia	N	D	Direct	S062			No		N			DNA damage	Sperm	-1	062A	Masturbated	y	Simulation	No	Groups03
0.125921	0.027027	256	40	Influence of the age of the individual on the stability of boar sperm genetic material	2020	Theriogenology	0	ageing	Sus scrofa	10.6403	0	10.6403	Mammalia	N	D	Direct	S062			No		N			DNA damage	Sperm	-1	062A	Masturbated	y	Simulation	No	Groups03
-0.455	0.00271003	257	372	Seasonal Changes of Nuclear DNA Fragmentation in Boar Spermatozoa in Spain	2021	Animals	1	ageing	Sus scrofa	21.4932	0	21.4932	Mammalia	N	D	Direct	S0318			No		Y			DNA damage	Sperm	-1	0318A	Masturbated	y	Test stat	No	Continous0
0.0454651	0.0714286	258	17	Age-related changes in quality and fertility of porcine semen	2012	Biological Research	0	descriptive age and reproductive function	Sus scrofa	20.2365	-0.491325	20.2365	Mammalia	N	D	Direct	S0156	Stored for 24 hours		No		N			DNA damage	Sperm	-1	0156A	Masturbated	y	Simulation	No	Groups03
0.445111	0.0217391	259	49	Antibacterial defense and sperm quality in boar ejaculates	2019	Journal of Reproductive Immunology	0	descriptive age and reproductive function	Sus scrofa	23.4147	0.27637	23.6911	Mammalia	N	D	Direct	S0340	Ejaculate containing E. coli		No		N			DNA damage	Sperm	1	0340A	Masturbated	y	Test stat	No	Continous0
0.202401	0.0128205	260	81	Antibacterial defense and sperm quality in boar ejaculates	2019	Journal of Reproductive Immunology	0	descriptive age and reproductive function	Sus scrofa	15.3539	0.27637	15.6303	Mammalia	N	D	Direct	S0340	Ejaculate containing S. aureus		No		N			DNA damage	Sperm	1	0340A	Masturbated	y	Test stat	No	Continous0
0.287628	0.0126582	261	82	Old-male paternity advantage is a function of accumulating sperm and last-male precedence in a butterfly	2013	Molecular Ecology	0	ageing	Bicyclus anynana	7.61035	1.52207	9.13242	Insecta	Y	L	Direct	S025			No		N			Ejaculate size	Whole ejaculate	1	025B	From female	y	SMD	No	Groups02
0.10999	0.037037	262	30	Old male sex: large ejaculate, many sperm, but few offspring	2015	Behavioral Ecology and Sociobiology	1	ageing	Bicyclus anynana	4.56621	4.56621	9.13242	Insecta	Y	L	Direct	S099	Mated one before		No		N			Ejaculate size	Whole ejaculate	1	099B	From female	y	Simulation	No	Groups03
-0.316973	0.0588235	263	20	Old male sex: large ejaculate, many sperm, but few offspring	2015	Behavioral Ecology and Sociobiology	1	ageing	Bicyclus anynana	2.28311	6.84931	9.13242	Insecta	Y	L	Direct	S099	Mated twice or thrice before		No		N			Ejaculate size	Whole ejaculate	1	099E	From female	y	SMD	No	Groups02
1.09369	0.027027	264	40	Old male sex: large ejaculate, many sperm, but few offspring	2015	Behavioral Ecology and Sociobiology	1	ageing	Bicyclus anynana	6.84932	2.2831	9.13242	Insecta	Y	L	Direct	S099	Virgin		No		N			Ejaculate size	Whole ejaculate	1	099A	From female	y	Simulation	No	Groups04
-0.904708	0.0588235	265	20	Direct and indirect genetic effects of sex-specific mitonuclear epistasis on reproductive ageing	2016	Heredity	1	mechanisms of ageing	Callosobruchus maculatus	24.4618	2.93542	27.3973	Insecta	Y	L	Direct	S0336	BRA nDNA	BRA mt DNA	No		N			Ejaculate size	Whole ejaculate	1	0336A	Proxy	y	Simulation	Yes	Groups04
-0.926215	0.0588235	266	20	Direct and indirect genetic effects of sex-specific mitonuclear epistasis on reproductive ageing	2016	Heredity	1	mechanisms of ageing	Callosobruchus maculatus	24.4618	2.93542	27.3973	Insecta	Y	L	Direct	S0336	BRA nDNA	CA mt DNA	No		N			Ejaculate size	Whole ejaculate	1	0336B	Proxy	y	Simulation	Yes	Groups04
-1.00724	0.0625	267	19	Direct and indirect genetic effects of sex-specific mitonuclear epistasis on reproductive ageing	2016	Heredity	1	mechanisms of ageing	Callosobruchus maculatus	24.4618	2.93542	27.3973	Insecta	Y	L	Direct	S0336	BRA nDNA	YEM mtDNA	No		N			Ejaculate size	Whole ejaculate	1	0336C	Proxy	y	Simulation	Yes	Groups04
-0.728392	0.0588235	268	20	Direct and indirect genetic effects of sex-specific mitonuclear epistasis on reproductive ageing	2016	Heredity	1	mechanisms of ageing	Callosobruchus maculatus	24.4618	2.93542	27.3973	Insecta	Y	L	Direct	S0336	CA nDNA	BRA mt DNA	No		N			Ejaculate size	Whole ejaculate	1	0336D	Proxy	y	Simulation	Yes	Groups04
-1.22021	0.0588235	269	20	Direct and indirect genetic effects of sex-specific mitonuclear epistasis on reproductive ageing	2016	Heredity	1	mechanisms of ageing	Callosobruchus maculatus	24.4618	2.93542	27.3973	Insecta	Y	L	Direct	S0336	CA nDNA	CA mt DNA	No		N			Ejaculate size	Whole ejaculate	1	0336E	Proxy	y	Simulation	Yes	Groups04
-1.02438	0.0588235	270	20	Direct and indirect genetic effects of sex-specific mitonuclear epistasis on reproductive ageing	2016	Heredity	1	mechanisms of ageing	Callosobruchus maculatus	24.4618	2.93542	27.3973	Insecta	Y	L	Direct	S0336	CA nDNA	YEM mtDNA	No		N			Ejaculate size	Whole ejaculate	1	0336F	Proxy	y	Simulation	Yes	Groups04
-0.873766	0.0588235	271	20	Direct and indirect genetic effects of sex-specific mitonuclear epistasis on reproductive ageing	2016	Heredity	1	mechanisms of ageing	Callosobruchus maculatus	24.4618	2.93542	27.3973	Insecta	Y	L	Direct	S0336	YEM nDNA	BRA mt DNA	No		N			Ejaculate size	Whole ejaculate	1	0336G	Proxy	y	Simulation	Yes	Groups04
-0.867885	0.0625	272	19	Direct and indirect genetic effects of sex-specific mitonuclear epistasis on reproductive ageing	2016	Heredity	1	mechanisms of ageing	Callosobruchus maculatus	24.4618	2.93542	27.3973	Insecta	Y	L	Direct	S0336	YEM nDNA	CA mt DNA	No		N			Ejaculate size	Whole ejaculate	1	0336H	Proxy	y	Simulation	Yes	Groups04
-0.921171	0.0588235	273	20	Direct and indirect genetic effects of sex-specific mitonuclear epistasis on reproductive ageing	2016	Heredity	1	mechanisms of ageing	Callosobruchus maculatus	24.4618	2.93542	27.3973	Insecta	Y	L	Direct	S0336	YEM nDNA	YEM mtDNA	No		N			Ejaculate size	Whole ejaculate	1	0336I	Proxy	y	Simulation	Yes	Groups04
-0.165907	0.00925926	274	111	Paternal Investment in a Seed Beetle (Coleoptera: Bruchidae): Influence of Male Size, Age, and Mating History	1995	Annals of the Entomological Society of America	0	sexual selection	Callosobruchus maculatus	7.82779	0	7.82779	Insecta	Y	L	Direct	S0315			No		N			Ejaculate size	Whole ejaculate	1	0315A	Proxy	y	Simulation	No	Groups05
0.532594	0.0555556	275	21	When do acoustic cues matter? Perceived competition and reproductive plasticity over lifespan in a bushcricket	2016	Animal Behaviour	0	ageing	Ephippiger diurnus	11.6895	7.30594	18.9954	Insecta	Y	L	Direct	S032	Mixed acoustic treatment		No		N			Ejaculate size	Whole ejaculate	1	032C	Proxy	y	SMD	Yes	Groups02
0.205615	0.0555556	276	21	When do acoustic cues matter? Perceived competition and reproductive plasticity over lifespan in a bushcricket	2016	Animal Behaviour	0	ageing	Ephippiger diurnus	11.6895	7.30594	18.9954	Insecta	Y	L	Direct	S032	Low acoustic treatment		No		N			Ejaculate size	Whole ejaculate	1	032B	Proxy	y	SMD	Yes	Groups02
0.38277	0.0555556	277	21	When do acoustic cues matter? Perceived competition and reproductive plasticity over lifespan in a bushcricket	2016	Animal Behaviour	0	ageing	Ephippiger diurnus	11.6895	7.30594	18.9954	Insecta	Y	L	Direct	S032	Mid acoustic treatment		No		N			Ejaculate size	Whole ejaculate	1	032B	Proxy	y	SMD	Yes	Groups02
0.29635	0.0555556	278	21	When do acoustic cues matter? Perceived competition and reproductive plasticity over lifespan in a bushcricket	2016	Animal Behaviour	0	ageing	Ephippiger diurnus	11.6895	7.30594	18.9954	Insecta	Y	L	Direct	S032	Silent acoustic treatment		No		N			Ejaculate size	Whole ejaculate	1	032B	Proxy	y	SMD	Yes	Groups02
0.521139	0.0555556	279	21	When do acoustic cues matter? Perceived competition and reproductive plasticity over lifespan in a bushcricket	2016	Animal Behaviour	0	ageing	Ephippiger diurnus	11.6895	7.30594	18.9954	Insecta	Y	L	Direct	S032	Mixed acoustic treatment		No		N			Ejaculate size	Whole ejaculate	1	032B	Proxy	y	SMD	Yes	Groups02
0.318428	0.0555556	280	21	When do acoustic cues matter? Perceived competition and reproductive plasticity over lifespan in a bushcricket	2016	Animal Behaviour	0	ageing	Ephippiger diurnus	11.6895	7.30594	18.9954	Insecta	Y	L	Direct	S032	High acoustic treatment		No		N			Ejaculate size	Whole ejaculate	1	032B	Proxy	y	SMD	Yes	Groups02
0.505416	0.0555556	281	21	When do acoustic cues matter? Perceived competition and reproductive plasticity over lifespan in a bushcricket	2016	Animal Behaviour	0	ageing	Ephippiger diurnus	11.6895	7.30594	18.9954	Insecta	Y	L	Direct	S032	Mixed acoustic treatment		No		N			Ejaculate size	Whole ejaculate	1	032D	Proxy	y	SMD	Yes	Groups02
-0.377633	0.0555556	282	21	When do acoustic cues matter? Perceived competition and reproductive plasticity over lifespan in a bushcricket	2016	Animal Behaviour	0	ageing	Ephippiger diurnus	11.6895	7.30594	18.9954	Insecta	Y	L	Direct	S032	Mixed acoustic treatment		No		N			Ejaculate size	Whole ejaculate	1	032E	Proxy	y	SMD	Yes	Groups02
0.483592	0.0555556	283	21	When do acoustic cues matter? Perceived competition and reproductive plasticity over lifespan in a bushcricket	2016	Animal Behaviour	0	ageing	Ephippiger diurnus	11.6895	7.30594	18.9954	Insecta	Y	L	Direct	S032	Mixed acoustic treatment		No		N			Ejaculate size	Whole ejaculate	1	032F	Proxy	y	SMD	Yes	Groups02
0.447684	0.0555556	284	21	When do acoustic cues matter? Perceived competition and reproductive plasticity over lifespan in a bushcricket	2016	Animal Behaviour	0	ageing	Ephippiger diurnus	11.6895	7.30594	18.9954	Insecta	Y	L	Direct	S032	Mixed acoustic treatment		No		N			Ejaculate size	Whole ejaculate	1	032G	Proxy	y	SMD	Yes	Groups02
0.141211	0.0555556	285	21	When do acoustic cues matter? Perceived competition and reproductive plasticity over lifespan in a bushcricket	2016	Animal Behaviour	0	ageing	Ephippiger diurnus	11.6895	7.30594	18.9954	Insecta	Y	L	Direct	S032	Mixed acoustic treatment		No		N			Ejaculate size	Whole ejaculate	1	032H	Proxy	y	SMD	Yes	Groups02
0.535067	0.0555556	286	21	When do acoustic cues matter? Perceived competition and reproductive plasticity over lifespan in a bushcricket	2016	Animal Behaviour	0	ageing	Ephippiger diurnus	11.6895	7.30594	18.9954	Insecta	Y	L	Direct	S032	Mixed acoustic treatment		No		N			Ejaculate size	Whole ejaculate	1	032I	Proxy	y	SMD	Yes	Groups02
0.0285033	0.142857	287	10	When do acoustic cues matter? Perceived competition and reproductive plasticity over lifespan in a bushcricket	2016	Animal Behaviour	0	ageing	Ephippiger diurnus	11.6895	7.30594	18.9954	Insecta	Y	L	Direct	S032	Low acoustic treatment		No		N			Ejaculate size	Whole ejaculate	1	032A	Proxy	y	SMD	Yes	Groups02
0.580248	0.142857	288	10	When do acoustic cues matter? Perceived competition and reproductive plasticity over lifespan in a bushcricket	2016	Animal Behaviour	0	ageing	Ephippiger diurnus	11.6895	7.30594	18.9954	Insecta	Y	L	Direct	S032	Mixed acoustic treatment		No		N			Ejaculate size	Whole ejaculate	1	032A	Proxy	y	SMD	Yes	Groups02
0.291596	0.142857	289	10	When do acoustic cues matter? Perceived competition and reproductive plasticity over lifespan in a bushcricket	2016	Animal Behaviour	0	ageing	Ephippiger diurnus	11.6895	7.30594	18.9954	Insecta	Y	L	Direct	S032	Silent acoustic treatment		No		N			Ejaculate size	Whole ejaculate	1	032A	Proxy	y	SMD	Yes	Groups02
0.168477	0.142857	290	10	When do acoustic cues matter? Perceived competition and reproductive plasticity over lifespan in a bushcricket	2016	Animal Behaviour	0	ageing	Ephippiger diurnus	11.6895	7.30594	18.9954	Insecta	Y	L	Direct	S032	Mid acoustic treatment		No		N			Ejaculate size	Whole ejaculate	1	032A	Proxy	y	SMD	Yes	Groups02
0.454331	0.142857	291	10	When do acoustic cues matter? Perceived competition and reproductive plasticity over lifespan in a bushcricket	2016	Animal Behaviour	0	ageing	Ephippiger diurnus	11.6895	7.30594	18.9954	Insecta	Y	L	Direct	S032	High acoustic treatment		No		N			Ejaculate size	Whole ejaculate	1	032A	Proxy	y	SMD	Yes	Groups02
0.20772	0.0555556	292	21	When do acoustic cues matter? Perceived competition and reproductive plasticity over lifespan in a bushcricket	2016	Animal Behaviour	0	ageing	Ephippiger diurnus	11.6895	7.30594	18.9954	Insecta	Y	L	Direct	S032	Mixed acoustic treatment		No		N			Ejaculate size	Whole ejaculate	1	032J	Proxy	y	SMD	Yes	Groups02
0.452881	0.0294118	293	37	Male age, mating status and nuptial gift quality in a bushcricket	2003	Animal Behaviour	0	ageing	Ephippiger ephippiger	15.3846	5.12821	20.5128	Insecta	Y	L	Direct	S095			No		N			Ejaculate size	Whole ejaculate	1	095A	From female	y	Test stat	No	Continous0
-0.343355	0.0181818	295	58	Age-related differences in reproductive tactics in the three-spined stickleback, gasterosteus aculeatus	1993	Animal Behaviour	0	social environment and behaviour	Gasterosteus aculeatus	18.75	0	18.75	Actinopterygii	N	W	Indirect	S049			No		N			Ejaculate size	Whole ejaculate	-1	049A	Massage	n	Test stat	No	2 Groups0
0.298566	0.00840336	296	122	Male Bush-Crickets in Female-Biased Environment Allocate Fewer Sperm Per Ejaculation	2019	Entomological news	0	sexual selection	Isophya rizeensis	NA	NA	NA	Insecta	Y	L	Direct	S0312			No		N			Ejaculate size	Whole ejaculate	1	0312A	From female	y	Test stat	No	Continous0
0.255413	0.00840336	297	122	Male Bush-Crickets in Female-Biased Environment Allocate Fewer Sperm Per Ejaculation	2019	Entomological news	0	sexual selection	Isophya rizeensis	NA	NA	NA	Insecta	Y	L	Direct	S0312			No		N			Ejaculate size	Whole ejaculate	1	0312A	From female	y	Test stat	No	Continous0
0.496403	0.0384615	298	29	Spermatophore allocation strategy over successive matings in the bushcricket Isophya sikorai (Orthoptera Phaneropterinae)	2014	Ethology Ecology and Evolution	0	sexual selection	Isophya sikorai	NA	NA	NA	Insecta	Y	L	Direct	S0106			No		N			Ejaculate size	Whole ejaculate	1	0106A	From female	y	Test stat	Yes	Continous0
1.09015	0.0384615	299	29	Spermatophore allocation strategy over successive matings in the bushcricket Isophya sikorai (Orthoptera Phaneropterinae)	2014	Ethology Ecology and Evolution	0	sexual selection	Isophya sikorai	NA	NA	NA	Insecta	Y	L	Direct	S0106			No		N			Ejaculate size	Whole ejaculate	1	0106A	From female	y	Test stat	Yes	Continous0
0.4281	0.047619	300	24	Effects of mating history on ejaculate size, fecundity, longevity, and copulation duration in the ant-tended lycaenid butterfly, Jalmenus evagoras	1999	Behavioral Ecology and Sociobiology	0	sexual selection	Jalmenus evagoras	47.8365	8.69754	56.534	Insecta	Y	L	Direct	S0212	Second mating		No		N			Ejaculate size	Whole ejaculate	1	0212A	From female	y	Test stat	No	Continous0
0.469974	0.03125	301	35	Effects of mating history on ejaculate size, fecundity, longevity, and copulation duration in the ant-tended lycaenid butterfly, Jalmenus evagoras	1999	Behavioral Ecology and Sociobiology	0	sexual selection	Jalmenus evagoras	39.1389	0	39.1389	Insecta	Y	L	Direct	S0212	First mating		No		N			Ejaculate size	Whole ejaculate	1	0212A	From female	y	Test stat	No	Continous0
0.882789	0.0625	302	19	Cost of reproduction in males of a satyrine butterfly Lethe diana	2012	Physiological Entomology	0	descriptive age and reproductive function	Lethe diana	39.1389	6.52316	45.6621	Insecta	Y	L	Direct	S0206			No		N			Ejaculate size	Whole ejaculate	1	0206A	From female	y	Test stat	No	Continous0
1.05836	0.00546448	303	186	Sperm quality in relation to age and weight of white shrimp Litopenaeus vannamei	2003	Aquaculture	0	descriptive age and reproductive function	Penaeus vannamei	26.5252	0	26.5252	Malacostraca	Y	L	Direct	S098			No		N			Ejaculate size	Whole ejaculate	1	098A	Massage	n	Simulation	No	Groups04
0.771971	0.0070922	308	144	Age-Related Male Reproductive Investment in Courtship Display and Nuptial Gifts in a Moth, Ostrinia scapulalis	2013	Ethology	0	terminal investment	Ostrinia scapulalis	26.293	5.25859	31.5515	Insecta	Y	L	Direct	S0117			No		N			Ejaculate size	Whole ejaculate	1	0117A	From female	y	Test stat	No	Continous0
0.836241	0.00571429	309	178	Male reproductive investment relative to age and flight behaviour in the monandrous butterfly Pararge aegeria	2012	Behavioral Ecology and Sociobiology	0	ageing	Pararge aegeria	38.9227	4.32475	43.2475	Insecta	Y	L	Direct	S0387			No		N			Ejaculate size	Whole ejaculate	1	0387A	Male dissected	n	Test stat	No	Continous0
2.3637	0.027027	312	40	Effects of age and size on reproductive performance of captive Farfantepenaeus paulensis broodstock	2004	Aquaculture	0	descriptive age and reproductive function	Penaeus paulensis	25	16.6667	41.6667	Malacostraca	N	D	Direct	S041	Small males		No		N			Ejaculate size	Whole ejaculate	1	041A	Massage	n	SMD	No	Groups02
2.0445	0.027027	313	40	Effects of age and size on reproductive performance of captive Farfantepenaeus paulensis broodstock	2004	Aquaculture	0	descriptive age and reproductive function	Penaeus paulensis	25	16.6667	41.6667	Malacostraca	N	D	Direct	S041	Large males		No		N			Ejaculate size	Whole ejaculate	1	041B	Massage	n	SMD	No	Groups02
-0.0141583	0.0416667	314	27	Evaluation of pheasant semen production during the reproductive season.	1993	Reproduction, nutrition, development	0	descriptive age and reproductive function	Phasianus colchicus	0.590209	-0.70825	0.590209	Aves	N	D	Direct	S0178			No		N			Ejaculate size	Whole ejaculate	1	0178A	Massage	n	Simulation	Yes	Groups014
0.946463	0.0526316	319	22	No evidence for strategic male mating effort in response to female weight in a bushcricket	2007	Behaviour	0	sexual selection	Poecilimon jonicus	28.4647	21.3485	49.8132	Insecta	Y	L	Direct	S043			No		N			Ejaculate size	Whole ejaculate	1	043A	Proxy	y	Test stat	Yes	Continous0
1.09986	0.0178571	320	59	Condition-dependent spermatophore size is correlated with male's age in a bushcricket (Orthoptera: Phaneropteridae)	2009	Biological Journal of the Linnean Society	0	sexual selection	Poecilimon zimmeri	12.4533	8.89521	21.3485	Insecta	Y	L	Direct	S0137			No		N			Ejaculate size	Whole ejaculate	1	0137A	From female	y	Simulation	No	Groups04
0.39108	0.00813008	322	126	Sperm maturation process occurs in the seminal vesicle following sperm transition from testis in honey bee males	2019	Apidologie	0	descriptive age and reproductive function	Apis mellifera	14.978	11.2335	26.2115	Insecta	Y	L	Direct	S068	Flight		No		N			Corrected quantity	Whole ejaculate	1	068A	Male dissected	n	Simulation	No	Groups04
0.467342	0.008	323	128	Sperm maturation process occurs in the seminal vesicle following sperm transition from testis in honey bee males	2019	Apidologie	0	descriptive age and reproductive function	Apis mellifera	14.978	11.2335	26.2115	Insecta	Y	L	Direct	S068	No flight		No		N			Corrected quantity	Whole ejaculate	1	068B	Male dissected	n	Simulation	No	Groups04
0.32918	0.111111	324	12	Aged Eisenia fetida earthworms exhibit decreased reproductive success	2018	Invertebrate Reproduction and Development	0	ageing	Eisenia fetida	47.17	9.19811	56.3679	Clitellata	Y	L	Direct	S079			No		N			Corrected quantity	Whole ejaculate	1	079A	Male dissected	n	SMD	No	Groups02
-0.178101	0.030303	325	36	A spermatology study of channel catfish, ictalurus punctatus	1976	Transactions of the American Fisheries Society	0	descriptive age function	Ictalurus punctatus	4.83871	0	4.83871	Actinopterygii	N	D	Direct	S0195			No		N			Corrected quantity	Whole ejaculate	1	0195A	Male dissected	n	SMD	No	Groups02
-0.558124	0.0454545	328	25	Age?related changes in the hamster epididymis	1999	The Anatomical Record	1	ageing	Mesocricetus auratus	35.7398	7.93424	43.6741	Mammalia	Y	L	Direct	S0361			No		N			Corrected quantity	Whole ejaculate	1	0361A	Male dissected	n	Simulation	No	Groups03
-0.907752	0.0454545	329	25	Age?related changes in the hamster epididymis	1999	The Anatomical Record	1	ageing	Mesocricetus auratus	35.7398	7.93424	43.6741	Mammalia	Y	L	Direct	S0361			No		N			Corrected quantity	Whole ejaculate	1	0361A	Male dissected	n	Simulation	No	Groups03
-1.14099	0.0454545	330	25	Age?related changes in the hamster epididymis	1999	The Anatomical Record	1	ageing	Mesocricetus auratus	35.7398	7.93424	43.6741	Mammalia	Y	L	Direct	S0361			No		N			Corrected quantity	Whole ejaculate	1	0361A	Male dissected	n	Simulation	No	Groups03
-0.874612	0.0454545	331	25	Age?related changes in the hamster epididymis	1999	The Anatomical Record	1	ageing	Mesocricetus auratus	35.7398	7.93424	43.6741	Mammalia	Y	L	Direct	S0361			No		N			Corrected quantity	Whole ejaculate	1	0361A	Male dissected	n	Simulation	No	Groups03
-0.667307	0.0454545	332	25	Age?related changes in the hamster epididymis	1999	The Anatomical Record	1	ageing	Mesocricetus auratus	35.7398	7.93424	43.6741	Mammalia	Y	L	Direct	S0361			No		N			Corrected quantity	Whole ejaculate	1	0361A	Male dissected	n	Simulation	No	Groups03
-0.159491	0.04	333	28	Age-related sperm quality of captive striped bass Morone saxatilis	1999	Journal of the World Aquaculture Society	0	descriptive age and reproductive function	Morone saxatilis	35.7143	0	35.7143	Actinopterygii	N	L	Direct	S0115			No		N			Corrected quantity	Whole ejaculate	1	0115A	Massage	n	Simulation	No	Groups03
0.0538398	0.04	334	28	Age-related sperm quality of captive striped bass Morone saxatilis	1999	Journal of the World Aquaculture Society	0	descriptive age and reproductive function	Morone saxatilis	35.7143	0	35.7143	Actinopterygii	N	L	Direct	S0115			No		N			Corrected quantity	Whole ejaculate	1	0115A	Massage	n	Simulation	No	Groups03
-1.5157	0.142857	335	10	Fertilizing ability of spermatozoa from aged C57BL/6NNia mice	1989	Reproduction	0	ageing	Mus musculus	38.8903	10.7942	49.6846	Mammalia	Y	L	Direct	S0359			No		N			Corrected quantity	Whole ejaculate	1	0359A	Male dissected	n	SMD	No	Groups02
0.0510854	0.0909091	336	14	Effects of prenatal exposure to 5-fluoro-2 '-deoxyuridine on developing central nervous system and reproductive function in male offspring of mice	1998	Teratogenesis, Carcinogenesis, and Mutagenesis	0	treatment effect	Mus musculus	2.49297	1.65334	4.14631	Mammalia	Y	L	Direct	S0306	Mother treated with Flouro-deoxy-uridine		Yes	Toxin/chemical	Y	Treatment	Y	Corrected quantity	Whole ejaculate	1	0306B	Male dissected	n	SMD	No	Groups02
-0.0406144	0.111111	337	12	Effects of prenatal exposure to 5-fluoro-2 '-deoxyuridine on developing central nervous system and reproductive function in male offspring of mice	1998	Teratogenesis, Carcinogenesis, and Mutagenesis	0	treatment effect	Mus musculus	2.49297	1.65334	4.14631	Mammalia	Y	L	Direct	S0306	Control		No	Toxin/chemical	Y	Control		Corrected quantity	Whole ejaculate	1	0306A	Male dissected	n	SMD	No	Groups02
-0.316591	0.027027	338	40	Age-dependent loss of sperm production in mice via impaired lysophosphatidic acid signaling	2008	Biology of Reproduction	1	mechanisms of ageing	Mus musculus	12.9548	0	12.9548	Mammalia	Y	L	Direct	S0202	TKO		No		N			Corrected quantity	Whole ejaculate	1	0202B	Male dissected	n	Simulation	No	Groups04
-0.240892	0.04	339	28	Overexpression of catalase in mice reduces age-related oxidative stress and maintains sperm production	2016	Experimental Gerontology	1	mechanisms of ageing	Mus musculus	32.4086	2.15193	34.5605	Mammalia	Y	L	Direct	S018	MCAT		No		N			Corrected quantity	Whole ejaculate	1	018B	Male dissected	n	SMD	No	Groups02
0.0262264	0.142857	340	10	Overexpression of catalase in mice reduces age-related oxidative stress and maintains sperm production	2016	Experimental Gerontology	1	mechanisms of ageing	Mus musculus	32.4086	2.15193	34.5605	Mammalia	Y	L	Direct	S018	MCAT		No		N			Corrected quantity	Whole ejaculate	1	018B	Male dissected	n	SMD	No	Groups02
-1.06949	0.04	341	28	Overexpression of catalase in mice reduces age-related oxidative stress and maintains sperm production	2016	Experimental Gerontology	1	mechanisms of ageing	Mus musculus	32.4086	2.15193	34.5605	Mammalia	Y	L	Direct	S018	WT		No		N			Corrected quantity	Whole ejaculate	1	018A	Male dissected	n	SMD	No	Groups02
-1.09191	0.142857	342	10	Overexpression of catalase in mice reduces age-related oxidative stress and maintains sperm production	2016	Experimental Gerontology	1	mechanisms of ageing	Mus musculus	32.4086	2.15193	34.5605	Mammalia	Y	L	Direct	S018	WT		No		N			Corrected quantity	Whole ejaculate	1	018A	Male dissected	n	SMD	No	Groups02
0.470211	0.027027	343	40	Age-dependent loss of sperm production in mice via impaired lysophosphatidic acid signaling	2008	Biology of Reproduction	1	mechanisms of ageing	Mus musculus	12.9548	0	12.9548	Mammalia	Y	L	Direct	S0202	WT		No		N			Corrected quantity	Whole ejaculate	1	0202A	Male dissected	n	Simulation	No	Groups04
0.731529	0.0625	344	19	Ejaculate production schedule and the degree of protandry in fishflies (Megaloptera: Corydalidae)	1999	Functional Ecology	0	sexual selection	Neochauliodes meridionalis	63.0137	8.21918	71.2329	Insecta	Y	L	Direct	S0182			No		N			Corrected quantity	Whole ejaculate	1	0182C	Male dissected	n	Test stat	No	Continous0
-1.75069	0.0625	345	19	Ageing and testicular function in Octodon degus	1997	Andrologia	1	mechanisms of ageing	Octodon degus	34.4624	15.8133	50.2757	Mammalia	Y	L	Direct	S0300			No		N			Corrected quantity	Whole ejaculate	1	0300A	Male dissected	n	SMD	No	Groups02
0.1913	0.0434783	346	26	Ejaculate production schedule and the degree of protandry in fishflies (Megaloptera: Corydalidae)	1999	Functional Ecology	0	sexual selection	Parachauliodes continentalis	51.3699	10.274	61.6438	Insecta	Y	L	Direct	S0182			No		N			Corrected quantity	Whole ejaculate	1	0182A	Male dissected	n	Test stat	No	Continous0
0.591537	0.0666667	347	18	Ejaculate production schedule and the degree of protandry in fishflies (Megaloptera: Corydalidae)	1999	Functional Ecology	0	sexual selection	Parachauliodes japonicus	44.5205	6.84931	51.3699	Insecta	Y	L	Direct	S0182			No		N			Corrected quantity	Whole ejaculate	1	0182B	Male dissected	n	Test stat	No	Continous0
-1.00199	0.025641	348	42	Reproductive aging in the Brown Norway rat is characterized by accelerated germ cell apoptosis and is not altered by luteinizing hormone replacement	1999	Journal of Andrology	1	mechanisms of ageing	Rattus norvegicus	36.5889	9.25944	45.8484	Mammalia	Y	L	Direct	S0154			No		N			Corrected quantity	Whole ejaculate	1	0154A	Male dissected	n	Simulation	No	Groups06
-0.440355	0.0102041	349	101	Reproductive aging in the male brown-Norway rat: A model for the human	1993	Endocrinology	1	ageing	Rattus norvegicus	58.5423	9.25944	67.8017	Mammalia	Y	L	Direct	S0331	Left testis		No		N			Corrected quantity	Whole ejaculate	1	0331A	Male dissected	n	Simulation	No	Groups03
-0.387777	0.0102041	350	101	Reproductive aging in the male brown-Norway rat: A model for the human	1993	Endocrinology	1	ageing	Rattus norvegicus	58.5423	9.25944	67.8017	Mammalia	Y	L	Direct	S0331	Right testis		No		N			Corrected quantity	Whole ejaculate	1	0331A	Male dissected	n	Simulation	No	Groups03
-1.09528	0.047619	351	24	Epididymal sperm profiles in young adult, middleâ€aged, and testosteroneâ€supplemented old rats	1988	Gamete Research	1	descriptive age and reproductive function	Rattus norvegicus	46.346	6.82018	53.1662	Mammalia	Y	L	Direct	S0135			No		N			Corrected quantity	Whole ejaculate	1	0135A	Male dissected	n	Simulation	No	Groups03
-1.54851	0.0769231	352	16	Aging of the brain-testicular axis: Reproductive systems of healthy old male rats with or without endocrine stimulation	1996	Proceedings of the Society for Experimental Biology and Medicine	1	treatment effect	Rattus norvegicus	46.346	6.82018	53.1662	Mammalia	Y	L	Direct	S0295			No		N			Corrected quantity	Whole ejaculate	1	0295A	Male dissected	n	SMD	No	Groups02
-0.492462	0.027027	400	40	Does lipid peroxidation and oxidative DNA damage differ in cryopreserved semen samples from young, adult and aged Nellore bulls?	2018	Animal Reproduction Science	0	method	Bos taurus	61.3046	3.38401	64.6886	Mammalia	N	D	Direct	S0142	Frozen		No		Y			Mitochondria	Sperm	1	0142A	Masturbated	y	Simulation	No	Groups03
0.0984792	0.027027	401	40	Estimation of sperm viability in frozen-thawed semen from Swedish A.I. bulls	1996	Journal of Veterinary Medicine Series A: Physiology Pathology Clinical Medicine	0	descriptive age and reproductive function	Bos taurus	43.5998	0	43.5998	Mammalia	N	D	Direct	S0308	Post thaw		No		Y			Mitochondria	Sperm	1	0308A	Masturbated	y	SMD	No	Groups02
-0.214826	0.0222222	402	48	Effect of cholesterol loaded cyclodextrin on semen cryopreservation of Aksaray Malakli shepherd dogs of different ages	2018	Animal Reproduction Science	0	method	Canis lupus	32.0366	0	32.0366	Mammalia	N	D	Direct	S0291	Frozen thawed	Control	No		Y			Mitochondria	Sperm	1	0291A	Masturbated	y	Simulation	No	Groups03
-0.399375	0.0222222	403	48	Effect of cholesterol loaded cyclodextrin on semen cryopreservation of Aksaray Malakli shepherd dogs of different ages	2018	Animal Reproduction Science	0	method	Canis lupus	32.0366	0	32.0366	Mammalia	N	D	Direct	S0291	Frozen thawed	CLC high dose	No		Y			Mitochondria	Sperm	1	0291A	Masturbated	y	Simulation	No	Groups03
-0.5107	0.0222222	404	48	Effect of cholesterol loaded cyclodextrin on semen cryopreservation of Aksaray Malakli shepherd dogs of different ages	2018	Animal Reproduction Science	0	method	Canis lupus	32.0366	0	32.0366	Mammalia	N	D	Direct	S0291	Frozen thawed	CLC low dose	No		Y			Mitochondria	Sperm	1	0291A	Masturbated	y	Simulation	No	Groups03
-0.0474664	0.0222222	405	48	Effect of cholesterol loaded cyclodextrin on semen cryopreservation of Aksaray Malakli shepherd dogs of different ages	2018	Animal Reproduction Science	0	method	Canis lupus	32.0366	0	32.0366	Mammalia	N	D	Direct	S0291	Frozen thawed	CLC medium dose	No		Y			Mitochondria	Sperm	1	0291A	Masturbated	y	Simulation	No	Groups03
-0.478097	0.0526316	406	22	Effect of senescence on morphological, functional and oxidative features of fresh and cryopreserved canine sperm	2018	Aging Male	1	ageing	Canis lupus	54.9199	0	54.9199	Mammalia	N	D	Direct	S026			No		N			Mitochondria	Sperm	1	026A	Masturbated	y	SMD	No	Groups02
-0.41502	0.142857	407	10	Male characteristics, sperm traits, and reproductive success in winter-spawning Celtic Sea Atlantic herring, Clupea harengus	1998	Marine Biology	0	descriptive age and reproductive function	Clupea harengus	10.2857	0	10.2857	Actinopterygii	N	W	Indirect	S042	Only males with immotile sperm		No		Y			Mitochondria	Sperm	1	042B	Massage	n	SMD	No	Groups02
0.0583465	0.142857	408	10	Male characteristics, sperm traits, and reproductive success in winter-spawning Celtic Sea Atlantic herring, Clupea harengus	1998	Marine Biology	0	descriptive age and reproductive function	Clupea harengus	11.4286	0	11.4286	Actinopterygii	N	W	Indirect	S042	Only males with motile sperm		No		Y			Mitochondria	Sperm	1	042A	Massage	n	SMD	No	Groups02
-1.18929	0.047619	409	24	Lipid and antioxidant changes in semen of broiler fowl from 25 to 60 weeks of age	1996	Journal of Reproduction and Fertility	1	ageing	Gallus gallus	7.45819	0.0602338	7.51843	Aves	Y	D	Direct	S0257			No		N			Mitochondria	Sperm	1	0257A	Massage	n	SMD	No	Groups02
-0.956882	0.142857	410	10	Aging deteriorates quality of sperm produced by male mice with partial Yq deletion	2017	Systems Biology in Reproductive Medicine	1	transgene	Mus musculus	19.4452	2.15193	21.5971	Mammalia	Y	L	Direct	S0302	Y chromosome deleted		Yes	Mutant		Treatment	Y	Mitochondria	Sperm	1	0302B	Male dissected	n	SMD	No	Groups02
-1.11367	0.142857	411	10	Aging deteriorates quality of sperm produced by male mice with partial Yq deletion	2017	Systems Biology in Reproductive Medicine	1	transgene	Mus musculus	19.4452	2.15193	21.5971	Mammalia	Y	L	Direct	S0302	Control		No	Mutant	N	Control		Mitochondria	Sperm	1	0302A	Male dissected	n	SMD	No	Groups02
0.0525972	0.125	412	11	Is male reproductive senescence minimized in Mus species with high levels of sperm competition?	2017	Biological Journal of the Linnean Society	1	ageing	Mus musculus	43.685	6.68026	50.3653	Mammalia	Y	L	Direct	S0196	MBP- WT		No	Mutant	N	Control		Mitochondria	Sperm	1	0196A	Male dissected	n	SMD	No	Groups02
-0.753	0.142857	413	10	The Asprosin-OLFR734 hormonal signaling axis modulates male fertility	2019	Cell Discovery	1	mechanisms of ageing	Mus musculus	14.9578	0.65615	15.614	Mammalia	Y	L	Direct	S0280	Olfr734 KO		Yes	Mutant		Treatment	Y	Mitochondria	Sperm	1	0280B	Male dissected	n	SMD	No	Groups02
-0.479269	0.142857	414	10	The Asprosin-OLFR734 hormonal signaling axis modulates male fertility	2019	Cell Discovery	1	mechanisms of ageing	Mus musculus	14.9578	0.65615	15.614	Mammalia	Y	L	Direct	S0280	Control WT		No		N			Mitochondria	Sperm	1	0280A	Male dissected	n	SMD	No	Groups02
0.257985	0.142857	415	10	The Asprosin-OLFR734 hormonal signaling axis modulates male fertility	2019	Cell Discovery	1	mechanisms of ageing	Mus musculus	14.9578	0.65615	15.614	Mammalia	Y	L	Direct	S0280	Olfr734 KO + Asprosin		Yes	Mutant		Treatment	Y	Mitochondria	Sperm	1	0280D	Male dissected	n	SMD	No	Groups02
-0.236344	0.142857	416	10	The Asprosin-OLFR734 hormonal signaling axis modulates male fertility	2019	Cell Discovery	1	mechanisms of ageing	Mus musculus	14.9578	0.65615	15.614	Mammalia	Y	L	Direct	S0280	WT + Asprosin		Yes	Medicine		Treatment		Mitochondria	Sperm	1	0280C	Male dissected	n	SMD	No	Groups02
-0.344622	0.125	417	11	Is male reproductive senescence minimized in Mus species with high levels of sperm competition?	2017	Biological Journal of the Linnean Society	1	ageing	Mus spicilegus	50.553	7.7305	58.2835	Mammalia	Y	L	Direct	S0196	ZRU		No		N			Mitochondria	Sperm	1	0196C	Male dissected	n	SMD	No	Groups02
0.333245	0.125	418	11	Is male reproductive senescence minimized in Mus species with high levels of sperm competition?	2017	Biological Journal of the Linnean Society	1	ageing	Mus spretus	50.1991	8.37651	58.5756	Mammalia	Y	L	Direct	S0196	SEB		No		N			Mitochondria	Sperm	1	0196B	Male dissected	n	SMD	No	Groups02
-1.01719	0.0588235	419	20	Effect of the age of broodstock males on sperm function during cold storage in the trout (Oncorhynchus mykiss)	2017	Andrologia	0	descriptive age and reproductive function	Oncorhynchus mykiss	27.2727	0	27.2727	Actinopterygii	N	D	Direct	S081	Stored sperm		No		Y			Mitochondria	Sperm	1	081A	Massage	n	Simulation	Yes	Groups03
-0.572471	0.0588235	420	20	Effect of the age of broodstock males on sperm function during cold storage in the trout (Oncorhynchus mykiss)	2017	Andrologia	0	descriptive age and reproductive function	Oncorhynchus mykiss	27.2727	0	27.2727	Actinopterygii	N	D	Direct	S081	Fresh sperm		No		N			Mitochondria	Sperm	1	081A	Massage	n	Simulation	Yes	Groups03
0.0455447	0.0555556	421	21	Late reproductive analysis in rat male offspring exposed to nicotine during pregnancy and lactation	2016	Andrology	0	treatment effect	Rattus norvegicus	8.50066	1.84141	10.3421	Mammalia	Y	L	Direct	S0377	Sham control (minipump without nicotine) to mother		No	Toxin/chemical	N	Control		Mitochondria	Sperm	1	0377B	Male dissected	n	Simulation	No	Groups03
0.32412	0.0555556	422	21	Late reproductive analysis in rat male offspring exposed to nicotine during pregnancy and lactation	2016	Andrology	0	treatment effect	Rattus norvegicus	8.50066	1.84141	10.3421	Mammalia	Y	L	Direct	S0377	Control		No	Toxin/chemical	N	Control		Mitochondria	Sperm	1	0377A	Male dissected	n	Simulation	No	Groups03
-0.415778	0.0555556	423	21	Late reproductive analysis in rat male offspring exposed to nicotine during pregnancy and lactation	2016	Andrology	0	treatment effect	Rattus norvegicus	8.50066	1.84141	10.3421	Mammalia	Y	L	Direct	S0377	Mother Nicotine treated		Yes	Toxin/chemical		Treatment	Y	Mitochondria	Sperm	1	0377C	Male dissected	n	Simulation	No	Groups03
0.278408	0.0128205	424	81	Antibacterial defense and sperm quality in boar ejaculates	2019	Journal of Reproductive Immunology	0	descriptive age and reproductive function	Sus scrofa	15.3539	0.27637	15.6303	Mammalia	N	D	Direct	S0340	Ejaculate containing S. aureus		No		N			Mitochondria	Sperm	1	0340A	Masturbated	y	Test stat	No	Continous0
0.316856	0.0217391	425	49	Antibacterial defense and sperm quality in boar ejaculates	2019	Journal of Reproductive Immunology	0	descriptive age and reproductive function	Sus scrofa	23.4147	0.27637	23.6911	Mammalia	N	D	Direct	S0340	Ejaculate containing E. coli		No		N			Mitochondria	Sperm	1	0340A	Masturbated	y	Test stat	No	Continous0
0.304606	0.0106383	426	97	Ejaculate traits in the Namibian cheetah (Acinonyx jubatus): Influence of age, season and captivity	2007	Reproduction, Fertility and Development	0	descriptive age and reproductive function	Acinonyx jubatus	75.5906	0	75.5906	Mammalia	N	C	Indirect	S080			No		N			Morphology	Sperm	1	080A	Electroejaculation	n	Simulation	No	Groups03
-0.32194	0.04	427	28	Reproductive Status of Cheetahs (Acinonyx jubatus) in North American Zoos: The Benefits of Physiological Surveys for Strategic Planning	1993	Zoo Biology	0	descriptive age and reproductive function	Acinonyx jubatus	64.042	18.8976	82.9396	Mammalia	N	C	Direct	S0316			No		N			Morphology	Sperm	-1	0316A	Electroejaculation	n	SMD	No	Groups02
1.0332	0.0769231	428	16	Male reproductive biology in giant pandas in breeding programmes in China	2006	Giant Pandas: Biology, Veterinary Medicine and Management	NA		Ailuropoda melanoleuca	39.0533	0	39.0533	Mammalia	N	C	Direct	S0350			No		N			Morphology	Sperm	1	0350A	Electroejaculation	n	SMD	No	Groups02
0.184559	0.00826446	429	124	Characteristics of spermatozoa and reproductive organs in relation to age and body weight in Swedish moose (Alces alces)	2015	Animal Reproduction Science	0	descriptive age and reproductive function	Alces alces	53.2654	0	47.227	Mammalia	N	W	Indirect	S0374			No		N			Morphology	Sperm	1	0374A	Male dissected	n	Simulation	No	Groups03
-0.0737388	0.0769231	431	16	DMF effects on frozen gander semen	2001	British Poultry Science	0	method	Anser anser	3.8835	0	3.8835	Aves	N	D	Direct	S0289	Frozen thawed semen		No		Y			Morphology	Sperm	1	0289A	Massage	n	SMD	No	Groups02
-0.247514	0.0769231	432	16	DMF effects on frozen gander semen	2001	British Poultry Science	0	method	Anser anser	3.8835	0	3.8835	Aves	N	D	Direct	S0289	Fresh semen		No		N			Morphology	Sperm	1	0289A	Massage	n	SMD	No	Groups02
-0.0996719	0.0075188	434	136	Comparison of sperm quality of Belgian Blue and Holstein Friesian bulls	2006	Theriogenology	0	descriptive age and reproductive function	Bos taurus	9.80873	4.36488	14.1736	Mammalia	N	D	Direct	S046	Belgian blue		No		N			Morphology	Sperm	1	046A	Masturbated	y	SMD	No	Groups02
-0.316302	0.333333	435	6	Changes in semen quality in Estonian Holstein AI bulls at 3, 5 and 7 years of age	2006	Reproduction in Domestic Animals	0	descriptive age and reproductive function	Bos taurus	19.6175	9.26925	28.8867	Mammalia	N	D	Direct	S0204	Frozen thawed		No		Y			Morphology	Sperm	-1	0204A	Masturbated	y	Simulation	Yes	Groups03
-0.158064	0.333333	436	6	Changes in semen quality in Estonian Holstein AI bulls at 3, 5 and 7 years of age	2006	Reproduction in Domestic Animals	0	descriptive age and reproductive function	Bos taurus	19.6175	9.26925	28.8867	Mammalia	N	D	Direct	S0204	Frozen thawed		No		Y			Morphology	Sperm	-1	0204A	Masturbated	y	Simulation	Yes	Groups03
0.663215	0.333333	437	6	Changes in semen quality in Estonian Holstein AI bulls at 3, 5 and 7 years of age	2006	Reproduction in Domestic Animals	0	descriptive age and reproductive function	Bos taurus	19.6175	9.26925	28.8867	Mammalia	N	D	Direct	S0204	Swim up		No		Y			Morphology	Sperm	-1	0204A	Masturbated	y	Simulation	Yes	Groups03
0.0325487	0.333333	438	6	Changes in semen quality in Estonian Holstein AI bulls at 3, 5 and 7 years of age	2006	Reproduction in Domestic Animals	0	descriptive age and reproductive function	Bos taurus	19.6175	9.26925	28.8867	Mammalia	N	D	Direct	S0204	Swim up		No		Y			Morphology	Sperm	-1	0204A	Masturbated	y	Simulation	Yes	Groups03
0.584434	0.333333	439	6	Changes in semen quality in Estonian Holstein AI bulls at 3, 5 and 7 years of age	2006	Reproduction in Domestic Animals	0	descriptive age and reproductive function	Bos taurus	19.6175	9.26925	28.8867	Mammalia	N	D	Direct	S0204	Swim up		No		Y			Morphology	Sperm	-1	0204A	Masturbated	y	Simulation	Yes	Groups03
0.611696	0.333333	440	6	Changes in semen quality in Estonian Holstein AI bulls at 3, 5 and 7 years of age	2006	Reproduction in Domestic Animals	0	descriptive age and reproductive function	Bos taurus	19.6175	9.26925	28.8867	Mammalia	N	D	Direct	S0204	Frozen thawed		No		Y			Morphology	Sperm	-1	0204A	Masturbated	y	Simulation	Yes	Groups03
-0.0493392	0.333333	441	6	Usefulness of a triple fluorochrome combination Merocyanine 540/Yo-Pro 1/Hoechst 33342 in assessing membrane stability of viable frozen-thawed spermatozoa from Estonian Holstein AI bulls	2006	Theriogenology	0	method	Bos taurus	19.6175	9.26925	28.8867	Mammalia	Y	D	Direct	S0282	Post thawing		No		Y			Morphology	Sperm	-1	0282A	Masturbated	y	Simulation	Yes	Groups03
0.212838	0.333333	442	6	Usefulness of a triple fluorochrome combination Merocyanine 540/Yo-Pro 1/Hoechst 33342 in assessing membrane stability of viable frozen-thawed spermatozoa from Estonian Holstein AI bulls	2006	Theriogenology	0	method	Bos taurus	19.6175	9.26925	28.8867	Mammalia	Y	D	Direct	S0282	Swim up assay		No		Y			Morphology	Sperm	-1	0282A	Masturbated	y	Simulation	Yes	Groups03
0.148269	0.333333	443	6	Usefulness of a triple fluorochrome combination Merocyanine 540/Yo-Pro 1/Hoechst 33342 in assessing membrane stability of viable frozen-thawed spermatozoa from Estonian Holstein AI bulls	2006	Theriogenology	0	method	Bos taurus	19.6175	9.26925	28.8867	Mammalia	Y	D	Direct	S0282	Swim up assay		No		Y			Morphology	Sperm	-1	0282A	Masturbated	y	Simulation	Yes	Groups03
0.186221	0.333333	444	6	Usefulness of a triple fluorochrome combination Merocyanine 540/Yo-Pro 1/Hoechst 33342 in assessing membrane stability of viable frozen-thawed spermatozoa from Estonian Holstein AI bulls	2006	Theriogenology	0	method	Bos taurus	19.6175	9.26925	28.8867	Mammalia	Y	D	Direct	S0282	Post thawing		No		Y			Morphology	Sperm	-1	0282A	Masturbated	y	Simulation	Yes	Groups03
-0.452503	0.142857	445	10	Variation in lipid profiles within semen compartments-the bovine model of aging	2013	Theriogenology	1	ageing	Bos taurus	26.974	3.38401	30.358	Mammalia	N	D	Direct	S0283			No		N			Morphology	Sperm	1	0283A	Masturbated	y	SMD	No	Groups02
-0.103849	0.00555556	446	183	Comparison of sperm quality of Belgian Blue and Holstein Friesian bulls	2006	Theriogenology	0	descriptive age and reproductive function	Bos taurus	9.80873	4.36488	14.1736	Mammalia	N	D	Direct	S046	Holstein friesian		No		N			Morphology	Sperm	1	046B	Masturbated	y	SMD	No	Groups02
0.163454	0.027027	447	40	Does lipid peroxidation and oxidative DNA damage differ in cryopreserved semen samples from young, adult and aged Nellore bulls?	2018	Animal Reproduction Science	0	method	Bos taurus	61.3046	3.38401	64.6886	Mammalia	N	D	Direct	S0142	Frozen		No		Y			Morphology	Sperm	-1	0142A	Masturbated	y	Simulation	No	Groups03
0.202483	0.0357143	448	31	Sperm morphometry and chromatin condensation in Nelore bulls of different ages and their effects on IVF	2017	Theriogenology	0	ageing	Bos taurus	61.3046	3.38401	64.6886	Mammalia	N	D	Direct	S090			No		Y			Morphology	Sperm	-1	090A	Masturbated	y	Simulation	No	Groups03
-0.0616213	0.0120482	449	86	Relationship of age to body weight, scrotal circumference, testicular ultrasonograms, and semen quality in Sahiwal bulls	2011	Tropical Animal Health and Production	0	ageing	Bos taurus	30.6523	4.77358	35.4259	Mammalia	N	D	Direct	S0271			No		N			Morphology	Sperm	-1	0271A	Masturbated	y	Simulation	No	Groups08
-0.250089	0.333333	450	6	Variations in quality of frozen-thawed semen from Swedish Red and White AI sires at 1 and 4 years of age	2004	International Journal of Andrology	0	descriptive age and reproductive function	Bos taurus	14.1736	0	14.1736	Mammalia	Y	D	Direct	S0284	Post thawing and resuspension		No		Y			Morphology	Sperm	-1	0284A	Masturbated	y	SMD	Yes	Groups02
0.350177	0.333333	451	6	Variations in quality of frozen-thawed semen from Swedish Red and White AI sires at 1 and 4 years of age	2004	International Journal of Andrology	0	descriptive age and reproductive function	Bos taurus	14.1736	0	14.1736	Mammalia	Y	D	Direct	S0284	After thawing and swim up		No		Y			Morphology	Sperm	-1	0284A	Masturbated	y	SMD	Yes	Groups02
-0.236054	0.333333	452	6	Variations in quality of frozen-thawed semen from Swedish Red and White AI sires at 1 and 4 years of age	2004	International Journal of Andrology	0	descriptive age and reproductive function	Bos taurus	14.1736	0	14.1736	Mammalia	Y	D	Direct	S0284	Post freezing and thawing		No		Y			Morphology	Sperm	-1	0284A	Masturbated	y	SMD	Yes	Groups02
0.853111	0.333333	453	6	Variations in quality of frozen-thawed semen from Swedish Red and White AI sires at 1 and 4 years of age	2004	International Journal of Andrology	0	descriptive age and reproductive function	Bos taurus	14.1736	0	14.1736	Mammalia	Y	D	Direct	S0284	Post freezing and thawing		No		Y			Morphology	Sperm	-1	0284A	Masturbated	y	SMD	Yes	Groups02
-0.480367	0.333333	454	6	Variations in quality of frozen-thawed semen from Swedish Red and White AI sires at 1 and 4 years of age	2004	International Journal of Andrology	0	descriptive age and reproductive function	Bos taurus	14.1736	0	14.1736	Mammalia	Y	D	Direct	S0284	After thawing and swim up		No		Y			Morphology	Sperm	-1	0284A	Masturbated	y	SMD	Yes	Groups02
-0.572886	0.333333	455	6	Variations in quality of frozen-thawed semen from Swedish Red and White AI sires at 1 and 4 years of age	2004	International Journal of Andrology	0	descriptive age and reproductive function	Bos taurus	14.1736	0	14.1736	Mammalia	Y	D	Direct	S0284	Post freezing and thawing		No		Y			Morphology	Sperm	-1	0284A	Masturbated	y	SMD	Yes	Groups02
0.0660876	0.333333	456	6	Variations in quality of frozen-thawed semen from Swedish Red and White AI sires at 1 and 4 years of age	2004	International Journal of Andrology	0	descriptive age and reproductive function	Bos taurus	14.1736	0	14.1736	Mammalia	Y	D	Direct	S0284	Post thawing and resuspension		No		Y			Morphology	Sperm	-1	0284A	Masturbated	y	SMD	Yes	Groups02
-0.372527	0.333333	457	6	Variations in quality of frozen-thawed semen from Swedish Red and White AI sires at 1 and 4 years of age	2004	International Journal of Andrology	0	descriptive age and reproductive function	Bos taurus	14.1736	0	14.1736	Mammalia	Y	D	Direct	S0284	Post thawing and resuspension		No		Y			Morphology	Sperm	-1	0284A	Masturbated	y	SMD	Yes	Groups02
0.0612515	0.333333	458	6	Variations in quality of frozen-thawed semen from Swedish Red and White AI sires at 1 and 4 years of age	2004	International Journal of Andrology	0	descriptive age and reproductive function	Bos taurus	14.1736	0	14.1736	Mammalia	Y	D	Direct	S0284	Post freezing and thawing		No		Y			Morphology	Sperm	-1	0284A	Masturbated	y	SMD	Yes	Groups02
1.04386	0.333333	459	6	Variations in quality of frozen-thawed semen from Swedish Red and White AI sires at 1 and 4 years of age	2004	International Journal of Andrology	0	descriptive age and reproductive function	Bos taurus	14.1736	0	14.1736	Mammalia	Y	D	Direct	S0284	After thawing and swim up		No		Y			Morphology	Sperm	-1	0284A	Masturbated	y	SMD	Yes	Groups02
-0.13234	0.333333	460	6	Variations in quality of frozen-thawed semen from Swedish Red and White AI sires at 1 and 4 years of age	2004	International Journal of Andrology	0	descriptive age and reproductive function	Bos taurus	14.1736	0	14.1736	Mammalia	Y	D	Direct	S0284	After thawing and swim up		No		Y			Morphology	Sperm	-1	0284A	Masturbated	y	SMD	Yes	Groups02
0.232899	0.333333	461	6	Variations in quality of frozen-thawed semen from Swedish Red and White AI sires at 1 and 4 years of age	2004	International Journal of Andrology	0	descriptive age and reproductive function	Bos taurus	14.1736	0	14.1736	Mammalia	Y	D	Direct	S0284	Post thawing and resuspension		No		Y			Morphology	Sperm	-1	0284A	Masturbated	y	SMD	Yes	Groups02
0.138691	0.00364964	462	277	Efficacy of methods used to test fertility of beef bulls used for multiple-sire breeding under range conditions.	1989	Journal of animal science	0	descriptive age and reproductive function	Bos taurus	9.26925	0	9.26925	Mammalia	N	D	Direct	S0249			No		N			Morphology	Sperm	-1	0249A	Electroejaculation	n	Simulation	No	Groups03
0.160952	0.00364964	463	277	Efficacy of methods used to test fertility of beef bulls used for multiple-sire breeding under range conditions.	1989	Journal of animal science	0	descriptive age and reproductive function	Bos taurus	9.26925	0	9.26925	Mammalia	N	D	Direct	S0249			No		N			Morphology	Sperm	-1	0249A	Electroejaculation	n	Simulation	No	Groups03
0.0743857	0.000981354	464	1022	Associations between sperm abnormalities, breed, age, and scrotal circumference in beef bulls	2010	Canadian Journal of Veterinary Research	0	descriptive age and reproductive function	Bos taurus	5.10871	0.0735655	5.18228	Mammalia	N	D	Direct	S0285			No		N			Morphology	Sperm	1	0285A	Masturbated	y	Simulation	No	Groups03
-0.0373225	0.00961538	465	107	Effect of age and genetic group on characteristics of the scrotum, testes and testicular vascular cones, and on sperm production and semen quality in AI bulls in Brazil	2002	Theriogenology	0	descriptive age and reproductive function	Bos taurus	67.8437	1.9127	69.7564	Mammalia	N	D	Direct	S0349			No		N			Morphology	Sperm	-1	0349A	Masturbated	y	Simulation	No	Groups05
-1.09311	0.5	466	5	Morphological features of spermatozoa of swamp buffalo AI bulls in Thailand	2007	Journal of Veterinary Medicine Series A: Physiology Pathology Clinical Medicine	0	descriptive age and reproductive function	Bubalus bubalis	43.5572	10.2843	53.8415	Mammalia	N	D	Direct	S0263			No		Y			Morphology	Sperm	-1	0263A	Masturbated	y	SMD	No	Groups02
-0.286906	0.0769231	467	16	Collection and Analysis of Semen from the Common Marmoset (Callithrix jacchus)	1991	Journal of Andrology	0	descriptive age and reproductive function	Callithrix jacchus	51.8672	8.99032	60.8575	Mammalia	N	C	Direct	S0205			No		N			Morphology	Sperm	-1	0205A	Electroejaculation	n	Test stat	No	Continous0
-0.316727	0.0222222	468	48	Effect of cholesterol loaded cyclodextrin on semen cryopreservation of Aksaray Malakli shepherd dogs of different ages	2018	Animal Reproduction Science	0	method	Canis lupus	32.0366	0	32.0366	Mammalia	N	D	Direct	S0291	Frozen thawed	CLC low dose	No		Y			Morphology	Sperm	-1	0291A	Masturbated	y	Simulation	No	Groups03
-0.416606	0.0222222	469	48	Effect of cholesterol loaded cyclodextrin on semen cryopreservation of Aksaray Malakli shepherd dogs of different ages	2018	Animal Reproduction Science	0	method	Canis lupus	32.0366	0	32.0366	Mammalia	N	D	Direct	S0291	Frozen thawed	CLC high dose	No		Y			Morphology	Sperm	-1	0291A	Masturbated	y	Simulation	No	Groups03
-0.293162	0.0222222	470	48	Effect of cholesterol loaded cyclodextrin on semen cryopreservation of Aksaray Malakli shepherd dogs of different ages	2018	Animal Reproduction Science	0	method	Canis lupus	32.0366	0	32.0366	Mammalia	N	D	Direct	S0291	Fresh semen		No		N			Morphology	Sperm	-1	0291A	Masturbated	y	Simulation	No	Groups03
-0.351365	0.0222222	471	48	Effect of cholesterol loaded cyclodextrin on semen cryopreservation of Aksaray Malakli shepherd dogs of different ages	2018	Animal Reproduction Science	0	method	Canis lupus	32.0366	0	32.0366	Mammalia	N	D	Direct	S0291	Frozen thawed	CLC medium dose	No		Y			Morphology	Sperm	-1	0291A	Masturbated	y	Simulation	No	Groups03
-0.407032	0.0222222	472	48	Effect of cholesterol loaded cyclodextrin on semen cryopreservation of Aksaray Malakli shepherd dogs of different ages	2018	Animal Reproduction Science	0	method	Canis lupus	32.0366	0	32.0366	Mammalia	N	D	Direct	S0291	Frozen thawed	Control	No		Y			Morphology	Sperm	-1	0291A	Masturbated	y	Simulation	No	Groups03
-0.366454	0.0232558	473	46	Genomewide association of male reproductive traits in Aksaray Malakli dogs	2018	Reproduction in Domestic Animals	0	descriptive age and reproductive function	Canis lupus	18.3066	9.15332	27.46	Mammalia	N	D	Direct	S076			No		N			Morphology	Sperm	-1	076A	Masturbated	y	Simulation	No	Groups03
-0.333852	0.0277778	474	39	Semen evaluation and fertility assessment in a purebred dog breeding facility	2017	Theriogenology	0	ageing	Canis lupus	41.1899	0	41.1899	Mammalia	N	D	Direct	S089	Fresh		No		N			Morphology	Sperm	1	089A	Masturbated	y	Simulation	No	Groups03
-0.289639	0.00395257	475	256	Retrospective analysis of canine semen evaluations with special emphasis on the use of the hypoosmotic swelling (HOS) test and acrosomal evaluation using spermacÂ®	2012	Reproduction in Domestic Animals	0	method	Canis lupus	57.2082	0	57.2082	Mammalia	N	D	Direct	S0275			No		N			Morphology	Sperm	-1	0275A	Masturbated	y	Test stat	No	Continous0
-0.0696238	0.025	476	43	The effect of the age of dogs on their ejaculate	2011	Acta Universitatis Agriculturaevet Silviculturae Mendelianae Brunensis	0	descriptive age and reproductive function	Canis lupus	16.0183	2.28833	18.3066	Mammalia	N	D	Direct	S0326	Collection 1		No		N			Morphology	Sperm	1	0326A	Masturbated	y	Simulation	No	Groups03
0.0736505	0.025	477	43	The effect of the age of dogs on their ejaculate	2011	Acta Universitatis Agriculturaevet Silviculturae Mendelianae Brunensis	0	descriptive age and reproductive function	Canis lupus	16.0183	2.28833	18.3066	Mammalia	N	D	Direct	S0326	Collection 2		No		N			Morphology	Sperm	1	0326A	Masturbated	y	Simulation	No	Groups03
-0.0947071	0.025	478	43	The effect of the age of dogs on their ejaculate	2011	Acta Universitatis Agriculturaevet Silviculturae Mendelianae Brunensis	0	descriptive age and reproductive function	Canis lupus	16.0183	2.28833	18.3066	Mammalia	N	D	Direct	S0326	Collection 3		No		N			Morphology	Sperm	1	0326A	Masturbated	y	Simulation	No	Groups03
-1.60892	0.5	479	5	Evaluation of testicular artery blood flow by Doppler ultrasonography as a predictor of spermatogenesis in the dog	2013	Research in Veterinary Science	0	descriptive age and reproductive function	Canis lupus	25.1716	6.86499	32.0366	Mammalia	N	D	Direct	S0366			No		N			Morphology	Sperm	-1	0366A	Masturbated	y	Test stat	No	Continous0
-0.237387	0.00793651	480	129	Variables affecting semen quality and its relation to fertility in the dog: A retrospective study	2018	Theriogenology	0	ageing	Canis lupus	22.8833	4.57666	27.46	Mammalia	N	D	Direct	S0141			No		N			Morphology	Sperm	1	0141A	Masturbated	y	Simulation	No	Groups03
-0.464554	0.0192308	481	55	Reproductive aging in male dogs: The epididymal sperm defects and expression of androgen receptor in reproductive tissues	2018	Theriogenology	1	ageing	Canis lupus	77.8032	0	77.8032	Mammalia	N	D	Direct	S0145			No		N			Morphology	Sperm	-1	0145A	Male dissected	n	Simulation	No	Groups04
-0.448261	0.0192308	482	55	Reproductive aging in male dogs: The epididymal sperm defects and expression of androgen receptor in reproductive tissues	2018	Theriogenology	1	ageing	Canis lupus	77.8032	0	77.8032	Mammalia	N	D	Direct	S0145			No		N			Morphology	Sperm	-1	0145A	Male dissected	n	Simulation	No	Groups04
-0.47009	0.00371747	483	272	A case trial study of the effect of ageing on fresh and post-thaw sperm in dogs	2017	Andrologia	1	ageing	Canis lupus	32.0366	0	32.0366	Mammalia	N	D	Direct	S015	Fresh semen		No		N			Morphology	Sperm	-1	015A	Masturbated	y	SMD	No	Groups02
-0.18748	0.00371747	484	272	A case trial study of the effect of ageing on fresh and post-thaw sperm in dogs	2017	Andrologia	1	ageing	Canis lupus	32.0366	0	32.0366	Mammalia	N	D	Direct	S015	Post-thaw semen		No		Y			Morphology	Sperm	-1	015A	Masturbated	y	SMD	No	Groups02
-0.823452	0.0526316	485	22	Effect of senescence on morphological, functional and oxidative features of fresh and cryopreserved canine sperm	2018	Aging Male	1	ageing	Canis lupus	54.9199	0	54.9199	Mammalia	N	D	Direct	S026			No		N			Morphology	Sperm	-1	026A	Masturbated	y	SMD	No	Groups02
-0.215454	0.00925926	486	111	Effect of body weight, age and breeding history on canine sperm quality parameters measured by the Hamilton-Thorne analyser	2007	Reproduction in Domestic Animals	0	descriptive age and reproductive function	Canis lupus	57.2082	0	57.2082	Mammalia	N	D	Direct	S048			No		N			Morphology	Sperm	-1	048A	Masturbated	y	Test stat	No	Continous0
0.134315	0.0140845	487	74	Sperm morphological attributes in indigenous male goats raised under extensive husbandry in Ethiopia	2007	Animal Reproduction	0	descriptive age and reproductive function	Capra hircus	4.2735	3.4188	7.69231	Mammalia	N	D	Indirect	S0381			No		N			Morphology	Sperm	-1	0381A	Male dissected	n	Simulation	No	Groups03
-0.209952	0.0140845	488	74	Sperm morphological attributes in indigenous male goats raised under extensive husbandry in Ethiopia	2007	Animal Reproduction	0	descriptive age and reproductive function	Capra hircus	4.2735	3.4188	7.69231	Mammalia	N	D	Indirect	S0381			No		N			Morphology	Sperm	-1	0381A	Male dissected	n	Simulation	No	Groups03
0.204355	0.0140845	489	74	Sperm morphological attributes in indigenous male goats raised under extensive husbandry in Ethiopia	2007	Animal Reproduction	0	descriptive age and reproductive function	Capra hircus	4.2735	3.4188	7.69231	Mammalia	N	D	Indirect	S0381			No		N			Morphology	Sperm	-1	0381A	Male dissected	n	Simulation	No	Groups03
-0.269256	0.25	490	7	Effect of the type of egg yolk, removal of seminal plasma and donor age on buck sperm cryopreservation	2017	Small Ruminant Research	0	method	Capra hircus	5.12821	2.5641	7.69231	Mammalia	N	D	Direct	S0368	Fresh		No		N			Morphology	Sperm	-1	0368A	Masturbated	y	SMD	Yes	Groups02
0.887864	0.166667	491	9	Seasonal variations of semen quality in male goats: Study of sperm abnormalities	1992	Theriogenology	0	descriptive age and reproductive function	Capra hircus	5.98291	1.7094	7.69231	Mammalia	N	D	Direct	S0277	Autumn		No		N			Morphology	Sperm	-1	0277A	Masturbated	y	SMD	Yes	Groups02
0.0120132	0.166667	492	9	Seasonal variations of semen quality in male goats: Study of sperm abnormalities	1992	Theriogenology	0	descriptive age and reproductive function	Capra hircus	5.98291	2.99145	8.97436	Mammalia	N	D	Direct	S0277	Winter		No		N			Morphology	Sperm	-1	0277A	Masturbated	y	SMD	Yes	Groups02
0.312202	0.0666667	493	18	Sperm parameters on Iberian red deer: Electroejaculation and post-mortem collection	2008	Theriogenology	0	method	Cervus elaphus	25.7479	1.93109	27.679	Mammalia	N	W	Direct	S0345			No		N			Morphology	Sperm	-1	0345A	Electroejaculation	n	Simulation	Yes	Groups07
0.150872	0.0416667	494	27	Sperm parameters on Iberian red deer: Electroejaculation and post-mortem collection	2008	Theriogenology	0	method	Cervus elaphus	17.1653	1.93109	19.0964	Mammalia	N	W	Direct	S0345			No		Y			Morphology	Sperm	-1	0345B	Male dissected	n	Simulation	No	Groups05
0.213631	0.0147059	495	71	Postmortem assessment of sperm characteristics of the red deer during the breeding season	1998	Archives of Andrology	0	descriptive age and reproductive function	Cervus elaphus	25.7479	1.93109	27.679	Mammalia	N	W	Indirect	S0121			No		Y			Morphology	Sperm	1	0121A	Male dissected	n	Simulation	No	Groups03
-0.0020944	0.03125	496	35	Small and variable sperm sizes suggest low sperm competition despite multiple paternity in a lekking suboscine bird	2014	Auk	0	sexual selection	Chiroxiphia lanceolata	36.8408	NA	NA	Aves	N	W	Direct	S0104	Non-alpha males		No		N			Morphology	Sperm	-1	0104B	Massage	n	Test stat	No	Continous0
-0.158226	0.03125	497	35	Small and variable sperm sizes suggest low sperm competition despite multiple paternity in a lekking suboscine bird	2014	Auk	0	sexual selection	Chiroxiphia lanceolata	36.8408	NA	NA	Aves	N	W	Direct	S0104	Non-alpha males		No		N			Morphology	Sperm	-1	0104B	Massage	n	Test stat	No	Continous0
0.25168	0.005	498	203	Paternal age negatively affects sperm production of the progeny	2021	Ecology Letters	1	ageing	Chlamydotis undulata	35.3871	0	35.3871	Aves	Y	C	Direct	S0341	Old fathers		No		N			Morphology	Sperm	1	0341B	Masturbated	y	Simulation	Semi	Groups010
0.211575	0.000938967	499	1068	Paternal age negatively affects sperm production of the progeny	2021	Ecology Letters	1	ageing	Chlamydotis undulata	51.1147	0	51.1147	Aves	Y	C	Direct	S0341	Young fathers		No		N			Morphology	Sperm	1	0341A	Masturbated	y	Simulation	Semi	Groups014
0.400982	0.0454545	500	25	Ejaculate quality in spotted hyenas: Intraspecific variation in relation to life-history traits	2013	Journal of Mammalogy	1	ageing	Crocuta crocuta	53.8251	0	57.948	Mammalia	N	W	Indirect	S0307			No		N			Morphology	Sperm	1	0307A	Electroejaculation	n	Test stat	No	Continous0
-0.734805	0.2	501	8	Effect of alternate day collection on semen quality of Asian elephants (Elephas maximus) with poor initial fresh semen quality	2014	Animal Reproduction Science	0	descriptive age and reproductive function	Elephas maximus	65.4045	10.327	75.7315	Mammalia	N	C	Direct	S058			No		N			Morphology	Sperm	-1	058A	Massage	n	Test stat	No	Continous0
-0.0813735	0.1	502	13	Potential factors affecting semen quality in the Asian elephant (Elephas maximus)	2008	Reproductive Biology and Endocrinology	0	descriptive age and reproductive function	Elephas maximus	94.6644	0	94.6644	Mammalia	N	C	Direct	S074			No		N			Morphology	Sperm	1	074A	Masturbated	y	Simulation	No	Groups03
-0.367462	0.111111	503	12	Sperm motility patterns in Andalusian donkey (Equus asinus) semen: Effects of body weight, age, and semen quality	2013	Theriogenology	0	descriptive age and reproductive function	Equus asinus	24.7191	3.37079	28.0899	Mammalia	N	D	Direct	S0116			No		N			Morphology	Sperm	-1	0116A	Masturbated	y	Simulation	No	Groups04
0.362235	0.166667	504	9	Sperm abnormalities in post-thawed semen of Tunisian Arab stallions	2013	Pakistan Journal of Biological Sciences	0	descriptive age and reproductive function	Equus ferus	37.1932	15.6955	52.8887	Mammalia	N	D	Direct	S0364	Frozen thawed		No		Y			Morphology	Sperm	-1	0364A	Masturbated	y	SMD	No	Groups02
-0.670599	0.0588235	505	20	Post-thawing Sperm Quality in Chilean Purebred Stallions: Effect of Age and Seasonality	2020	Journal of Equine Veterinary Science	0	descriptive age and reproductive function	Equus ferus	47.1113	5.77734	52.8887	Mammalia	N	D	Direct	S061	Summer		No		N			Morphology	Sperm	1	061A	Masturbated	y	Simulation	No	Groups03
-0.574612	0.0588235	506	20	Post-thawing Sperm Quality in Chilean Purebred Stallions: Effect of Age and Seasonality	2020	Journal of Equine Veterinary Science	0	descriptive age and reproductive function	Equus ferus	47.1113	5.77734	52.8887	Mammalia	N	D	Direct	S061	Winter		No		N			Morphology	Sperm	1	061A	Masturbated	y	Simulation	No	Groups03
-0.198934	0.00990099	507	104	Semen parameters and level of microsatellite heterozygosity in Noriker draught horse stallions	2003	Theriogenology	0	descriptive age and reproductive function	Equus ferus	36.2889	0	40.4909	Mammalia	N	D	Direct	S0356			No		N			Morphology	Sperm	1	0356A	Masturbated	y	Simulation	No	Groups04
0.175266	0.142857	508	10	Fertility Assessment in Sorraia Stallions by Sperm-Fish and Fkbp6 Genotyping	2016	Reproduction in Domestic Animals	0	descriptive age and reproductive function	Equus ferus	27.275	3.29779	30.5728	Mammalia	N	D	Direct	S0370			No		N			Morphology	Sperm	1	0370A	Masturbated	y	Test stat	No	Continous0
-0.193979	0.0222222	509	48	Sperm morphology in the domestic cat, and its relation with fertility: A retrospective study	2007	Reproduction in Domestic Animals	0	descriptive age and reproductive function	Felis catus	38.7935	0.28621	39.0798	Mammalia	N	D	Direct	S0198			No		N			Morphology	Sperm	1	0198A	Electroejaculation	n	Simulation	No	Groups03
0.342536	0.333333	510	6	Effects of Thymus vulgaris and Zingiber officinale aqueous on semen parameters, testes weight and histology measurements of broiler breeder male	2012	International Journal of Poultry Science	0	treatment effect	Gallus gallus	3.40946	0.699507	4.10897	Aves	Y	D	Direct	S0247	Control		No	Diet	N	Control		Morphology	Sperm	-1	0247A	Massage	n	Simulation	Yes	Groups05
0.70653	0.333333	511	6	Effects of Thymus vulgaris and Zingiber officinale aqueous on semen parameters, testes weight and histology measurements of broiler breeder male	2012	International Journal of Poultry Science	0	treatment effect	Gallus gallus	3.40946	0.699507	4.10897	Aves	Y	D	Direct	S0247	10% Ginger		Yes	Diet		Treatment		Morphology	Sperm	-1	0247E	Massage	n	Simulation	Yes	Groups05
0.347293	0.333333	512	6	Effects of Thymus vulgaris and Zingiber officinale aqueous on semen parameters, testes weight and histology measurements of broiler breeder male	2012	International Journal of Poultry Science	0	treatment effect	Gallus gallus	3.40946	0.699507	4.10897	Aves	Y	D	Direct	S0247	5% Ginger		Yes	Diet		Treatment		Morphology	Sperm	-1	0247D	Massage	n	Simulation	Yes	Groups05
0.427099	0.333333	513	6	Effects of Thymus vulgaris and Zingiber officinale aqueous on semen parameters, testes weight and histology measurements of broiler breeder male	2012	International Journal of Poultry Science	0	treatment effect	Gallus gallus	3.40946	0.699507	4.10897	Aves	Y	D	Direct	S0247	5% Thyme		Yes	Diet		Treatment		Morphology	Sperm	-1	0247B	Massage	n	Simulation	Yes	Groups05
0.292945	0.333333	514	6	Effects of Thymus vulgaris and Zingiber officinale aqueous on semen parameters, testes weight and histology measurements of broiler breeder male	2012	International Journal of Poultry Science	0	treatment effect	Gallus gallus	3.40946	0.699507	4.10897	Aves	Y	D	Direct	S0247	10% Thyme		Yes	Diet		Treatment		Morphology	Sperm	-1	0247C	Massage	n	Simulation	Yes	Groups05
0.482129	0.333333	515	6	Effects of dietary sodium butyrate on reproduction in adult breeder roosters	2018	Animal Reproduction Science	0	treatment effect	Gallus gallus	3.19637	1.12569	4.32206	Aves	Y	D	Direct	S0241	Control		No	Toxin/chemical	N	Control		Morphology	Sperm	1	0241A	Massage	n	Simulation	Yes	Groups03
0.197501	0.333333	516	6	Effects of dietary sodium butyrate on reproduction in adult breeder roosters	2018	Animal Reproduction Science	0	treatment effect	Gallus gallus	3.19637	1.12569	4.32206	Aves	Y	D	Direct	S0241	Sodium butyrate treated		Yes	Toxin/chemical		Treatment	Y	Morphology	Sperm	1	0241B	Massage	n	Simulation	Yes	Groups03
-0.032934	0.0769231	517	16	Evaluation of semen quality in roosters of different age during hot climatic condition	2014	Animal Reproduction Science	0	ageing	Gallus gallus	4.9011	3.68278	8.58388	Aves	Y	D	Direct	S0348			No		N			Morphology	Sperm	-1	0348A	Massage	n	SMD	No	Groups02
-0.14738	0.0625	518	19	Effect of age on semen quality in naked neck and dwarf chicken under tropical climatic conditions	2012	Animal Production Science	0	descriptive age and reproductive function	Gallus gallus	4.26182	0.699507	4.96133	Aves	Y	D	Direct	S0157			No		N			Morphology	Sperm	-1	0157B	Massage	n	Simulation	Yes	Groups06
-0.305356	0.0714286	519	17	Effect of age on semen quality in naked neck and dwarf chicken under tropical climatic conditions	2012	Animal Production Science	0	descriptive age and reproductive function	Gallus gallus	4.26182	0.699507	4.96133	Aves	Y	D	Direct	S0157			No		N			Morphology	Sperm	-1	0157A	Massage	n	Simulation	Yes	Groups06
-0.263706	0.0769231	520	16	The effects of age and season on semen characteristics of white leghorn cocks under sudan conditions	2012	International Journal of Poultry Science	0	descriptive age and reproductive function	Gallus gallus	9.16292	8.1577	17.3206	Aves	N	D	Direct	S031	Summer		No		N			Morphology	Sperm	-1	031A	Massage	n	SMD	No	Groups02
-0.947186	0.0769231	521	16	The effects of age and season on semen characteristics of white leghorn cocks under sudan conditions	2012	International Journal of Poultry Science	0	descriptive age and reproductive function	Gallus gallus	9.16292	8.1577	17.3206	Aves	N	D	Direct	S031	Winter		No		N			Morphology	Sperm	-1	031A	Massage	n	SMD	No	Groups02
-0.232384	0.0384615	522	29	Time within reproductive season, but not age or inbreeding coefficient, affects seminal and sperm quality in the whooping crane (Grus americana)	2015	Reproduction, Fertility and Development	0	descriptive age and reproductive function	Grus americana	43.2405	0	59.4937	Aves	N	C	Direct	S0328			No		Y			Morphology	Sperm	1	0328A	Massage	n	Simulation	No	Groups03
0.664076	0.0909091	523	14	Reproductive physiology and artificial insemination studies in wild and captive gerenuk (Litocranius walleri walleri)	2005	Reproduction, Fertility and Development	0	descriptive age and reproductive function	Litocranius walleri	21.2014	0	21.2014	Mammalia	N	C	Direct	S0193			No		N			Morphology	Sperm	1	0193A	Electroejaculation	n	Simulation	Semi	Groups03
0.871911	0.00546448	524	186	Sperm quality in relation to age and weight of white shrimp Litopenaeus vannamei	2003	Aquaculture	0	descriptive age and reproductive function	Penaeus vannamei	26.5252	0	26.5252	Malacostraca	Y	L	Direct	S098			No		N			Morphology	Sperm	1	098A	Massage	n	Simulation	No	Groups04
0.784441	0.125	525	11	Reproductive traits in captive and free-ranging males of the critically endangered Iberian lynx (Lynx pardinus)	2009	Reproduction	0	descriptive age and reproductive function	Lynx pardinus	10	0	10	Mammalia	N	C	Direct	S065			No		N			Morphology	Sperm	-1	065A	Electroejaculation	n	Simulation	No	Groups03
0.0106598	0.0114943	526	90	Plumage coloration, ejaculate quality and reproductive phenotype in the red-backed fairy-wren	2010	Animal Behaviour	0	sexual selection	Malurus melanocephalus	33.3333	0	33.3333	Aves	N	W	Indirect	S0174			No		N			Morphology	Sperm	1	0174A	Massage	n	Test stat	No	2 Groups0
-1.22093	0.0454545	527	25	Classification and quantification of abnormal sperm along the epididymal tract. Comparison between adult and aged hamsters	1997	Reproduction Nutrition Development	0	descriptive age and reproductive function	Mesocricetus auratus	35.7398	7.93424	43.6741	Mammalia	Y	L	Direct	S0235			No		N			Morphology	Sperm	-1	0235A	Male dissected	n	Simulation	No	Groups03
-1.19272	0.142857	528	10	Abnormal spermatozoa in the cauda epididymidis of adult and aged hamsters (Mesocricetus auratus): A study by electron microscopy	1995	Cells Tissues Organs	1	ageing	Mesocricetus auratus	35.7398	7.93424	43.6741	Mammalia	Y	L	Direct	S053			No		N			Morphology	Sperm	-1	053A	Male dissected	n	SMD	No	Groups02
-0.653503	0.142857	529	10	Aging deteriorates quality of sperm produced by male mice with partial Yq deletion	2017	Systems Biology in Reproductive Medicine	1	transgene	Mus musculus	19.4452	2.15193	21.5971	Mammalia	Y	L	Direct	S0302	Control		No	Mutant	N	Control		Morphology	Sperm	-1	0302A	Male dissected	n	SMD	No	Groups02
-0.748614	0.0909091	530	14	Aging deteriorates quality of sperm produced by male mice with partial Yq deletion	2017	Systems Biology in Reproductive Medicine	1	transgene	Mus musculus	19.4452	2.15193	21.5971	Mammalia	Y	L	Direct	S0302	Y chromosome deleted		Yes	Mutant		Treatment	Y	Morphology	Sperm	-1	0302B	Male dissected	n	SMD	No	Groups02
-0.808431	0.0294118	531	37	Sperm morphology and cytogenetic studies in ageing C57BL/6 mice	1982	Journal of Reproduction and Fertility	1	ageing	Mus musculus	26.5664	-0.440757	26.5664	Mammalia	Y	L	Direct	S0143			No	Mutant	N	Control		Morphology	Sperm	-1	0143A	Male dissected	n	Simulation	No	Groups05
0.377807	0.142857	532	10	Analysis of male reproductive parameters in a murine model of mucopolysaccharidosis type I (MPS I)	2014	International Journal of Clinical and Experimental Pathology	0	descriptive age and reproductive function	Mus musculus	6.48172	2.15193	8.63365	Mammalia	Y	L	Direct	S0230	Idua +/+ (Control)		No	Toxin/chemical	N	Control		Morphology	Sperm	-1	0230A	Male dissected	n	SMD	No	Groups02
0.389489	0.2	533	8	Analysis of male reproductive parameters in a murine model of mucopolysaccharidosis type I (MPS I)	2014	International Journal of Clinical and Experimental Pathology	0	descriptive age and reproductive function	Mus musculus	6.48172	2.15193	8.63365	Mammalia	Y	L	Direct	S0230	Idua -/- (Mutant)		Yes	Mutant		Treatment	Y	Morphology	Sperm	-1	0230B	Male dissected	n	SMD	No	Groups02
-0.48499	0.142857	534	10	Disrupting immune regulation incurs transient costs in male reproductive function	2014	PLoS ONE	0	treatment effect	Mus musculus	30.248	2.15193	32.4	Mammalia	Y	L	Direct	S027	Saline injection		No	Toxin/chemical	N	Control		Morphology	Sperm	-1	027A	Male dissected	n	SMD	No	Groups02
-0.158763	0.142857	535	10	Disrupting immune regulation incurs transient costs in male reproductive function	2014	PLoS ONE	0	treatment effect	Mus musculus	30.248	2.15193	32.4	Mammalia	Y	L	Direct	S027	Saline injection		No	Mutant	N	Control		Morphology	Sperm	-1	027A	Male dissected	n	SMD	No	Groups02
0.111331	0.142857	536	10	Disrupting immune regulation incurs transient costs in male reproductive function	2014	PLoS ONE	0	treatment effect	Mus musculus	30.248	2.15193	32.4	Mammalia	Y	L	Direct	S027	LPS injection		Yes	Toxin/chemical		Treatment	Y	Morphology	Sperm	-1	027A	Male dissected	n	SMD	No	Groups02
-0.55507	0.142857	537	10	Disrupting immune regulation incurs transient costs in male reproductive function	2014	PLoS ONE	0	treatment effect	Mus musculus	30.248	2.15193	32.4	Mammalia	Y	L	Direct	S027	LPS injection		Yes	Toxin/chemical		Treatment	Y	Morphology	Sperm	-1	027A	Male dissected	n	SMD	No	Groups02
-0.25274	0.0277778	538	39	Spermatogenetic but not immunological defects in mice lacking the ?CstF-64 polyadenylation protein	2011	Journal of Reproductive Immunology	0	transgene	Mus musculus	1.63375	1.70798	3.34173	Mammalia	Y	L	Direct	S0355	Cstf2t knockout		Yes	Mutant		Treatment	Y	Morphology	Sperm	1	0355C	Male dissected	n	Simulation	No	Groups03
0.488506	0.030303	539	36	Spermatogenetic but not immunological defects in mice lacking the ?CstF-64 polyadenylation protein	2011	Journal of Reproductive Immunology	0	transgene	Mus musculus	3.34173	0	3.34173	Mammalia	Y	L	Direct	S0355	Control WT- 129Svev		No		N			Morphology	Sperm	1	0355A	Male dissected	n	Simulation	No	Groups03
0.385324	0.0285714	540	38	Spermatogenetic but not immunological defects in mice lacking the ?CstF-64 polyadenylation protein	2011	Journal of Reproductive Immunology	0	transgene	Mus musculus	3.34173	0	3.34173	Mammalia	Y	L	Direct	S0355	Heterzygous Cstf2t mutant		Yes	Mutant		Treatment	Y	Morphology	Sperm	1	0355B	Male dissected	n	Simulation	No	Groups03
0.0336646	0.142857	541	10	Fertilizing ability of spermatozoa from aged C57BL/6NNia mice	1989	Reproduction	0	ageing	Mus musculus	38.8903	10.7942	49.6846	Mammalia	Y	L	Direct	S0359			No		N			Morphology	Sperm	-1	0359A	Male dissected	n	SMD	No	Groups02
-0.524867	0.0666667	542	18	PTEN signaling through RAF1 proto-oncogene serine/threonine kinase (RAF1)/ERK in the epididymis is essential for male fertility	2014	Proceedings of the National Academy of Sciences of the United States of America	0	transgene	Mus musculus	20.9409	0.65615	21.5971	Mammalia	Y	L	Direct	S0151	cKO Pten flox/flox		Yes	Mutant	Y	Treatment	Y	Morphology	Sperm	-1	0151A	Male dissected	n	Simulation	No	Groups04
-0.525322	0.047619	543	24	Paternal age and its effects on reproduction in C57BL/6NNia mice	1988	Journals of Gerontology	1	ageing	Mus musculus	38.8903	10.7942	49.6846	Mammalia	Y	L	Direct	S0265			No		N			Morphology	Sperm	-1	0265A	Male dissected	n	SMD	No	Groups02
0.115076	0.166667	544	9	Meiotic recombination and spermatogenic impairment in Mus musculus domesticus carrying multiple simple Robertsonian translocations	2003	Cytogenetic and Genome Research	0	descriptive age and reproductive function	Mus musculus	8.6423	2.15193	10.7942	Mammalia	Y	L	Direct	S0260	Control		No		N			Morphology	Sperm	-1	0260A	Male dissected	n	Simulation	No	Groups03
-1.13846	0.166667	545	9	Meiotic recombination and spermatogenic impairment in Mus musculus domesticus carrying multiple simple Robertsonian translocations	2003	Cytogenetic and Genome Research	0	descriptive age and reproductive function	Mus musculus	8.6423	2.15193	10.7942	Mammalia	Y	L	Direct	S0260	Milano 12 chromosomes		No		N			Morphology	Sperm	-1	0260B	Male dissected	n	Simulation	No	Groups03
0.121771	0.125	546	11	Meiotic recombination and spermatogenic impairment in Mus musculus domesticus carrying multiple simple Robertsonian translocations	2003	Cytogenetic and Genome Research	0	descriptive age and reproductive function	Mus musculus	8.6423	2.15193	10.7942	Mammalia	Y	L	Direct	S0260	Milano x CD1		No		N			Morphology	Sperm	-1	0260C	Male dissected	n	Simulation	No	Groups03
-1.26489	0.037037	547	30	Advancing age increases sperm chromatin damage and impairs fertility in peroxiredoxin 6 null mice	2015	Redox Biology	1	ageing	Mus musculus	38.8817	-0.00864229	38.8817	Mammalia	Y	L	Direct	S0149	Prdx6-/-		Yes	Mutant		Treatment	Y	Morphology	Sperm	-1	0149B	Male dissected	n	Simulation	No	Groups03
-0.746859	0.037037	548	30	Advancing age increases sperm chromatin damage and impairs fertility in peroxiredoxin 6 null mice	2015	Redox Biology	1	ageing	Mus musculus	38.8817	-0.00864229	38.8817	Mammalia	Y	L	Direct	S0149	WT		No	Mutant	N	Control		Morphology	Sperm	-1	0149A	Male dissected	n	Simulation	No	Groups03
0.709674	0.0666667	549	18	PTEN signaling through RAF1 proto-oncogene serine/threonine kinase (RAF1)/ERK in the epididymis is essential for male fertility	2014	Proceedings of the National Academy of Sciences of the United States of America	0	transgene	Mus musculus	20.9409	0.65615	21.5971	Mammalia	Y	L	Direct	S0151	Control		No	Mutant	Y	Control		Morphology	Sperm	-1	0151B	Male dissected	n	Simulation	No	Groups04
-0.832925	0.125	550	11	Is male reproductive senescence minimized in Mus species with high levels of sperm competition?	2017	Biological Journal of the Linnean Society	1	ageing	Mus musculus	43.685	6.68026	50.3653	Mammalia	Y	L	Direct	S0196	MBP- WT		No		N			Morphology	Sperm	1	0196A	Male dissected	n	SMD	No	Groups02
0.466628	0.125	551	11	Is male reproductive senescence minimized in Mus species with high levels of sperm competition?	2017	Biological Journal of the Linnean Society	1	ageing	Mus spicilegus	50.553	7.7305	58.2835	Mammalia	Y	L	Direct	S0196	ZRU		No		N			Morphology	Sperm	1	0196C	Male dissected	n	SMD	No	Groups02
-0.352304	0.125	552	11	Is male reproductive senescence minimized in Mus species with high levels of sperm competition?	2017	Biological Journal of the Linnean Society	1	ageing	Mus spretus	50.1991	8.37651	58.5756	Mammalia	Y	L	Direct	S0196	SEB		No		N			Morphology	Sperm	1	0196B	Male dissected	n	SMD	No	Groups02
-0.513823	0.00884956	553	116	Age-dependent changes in sperm production, semen quality, and testicular volume in the black-footed ferret (Mustela nigripes)	2000	Biology of Reproduction	1	descriptive age and reproductive function	Mustela nigripes	61.8557	0	61.8557	Mammalia	N	C	Direct	S0113			No		N			Morphology	Sperm	1	0113A	Electroejaculation	n	Simulation	No	Groups07
-0.130216	0.012987	554	80	Reproductive capacity of male bank voles (Myodes glareolus SCHREBER, 1780) - Age-dependent changes in functional activity of epididymal sperm	2013	Belgian Journal of Zoology	1	ageing	Myodes glareolus	24.5283	-1.20069	24.5283	Mammalia	Y	L	Direct	S0114			No		N			Morphology	Sperm	-1	0114A	Male dissected	n	Simulation	No	Groups08
-0.0789034	0.2	555	8	Reproductive physiology of the clouded leopard: I. Electroejaculates contain high proportions of pleiomorphic spermatozoa throughout the year.	1986	Biology of reproduction	0	descriptive age and reproductive function	Neofelis nebulosa	49.5356	4.64396	54.1796	Mammalia	N	C	Direct	S0218			No		N			Morphology	Sperm	-1	0218A	Electroejaculation	n	Test stat	No	Continous0
1.17324	0.0588235	556	20	Frequency and structure of macrophages and abnormal sperm cells in guinea fowl semen	1986	Reproduction Nutrition Developpement	0	descriptive age and reproductive function	Numida meleagris	10.3445	0.865487	11.21	Aves	N	D	Direct	S052			No		N			Morphology	Sperm	-1	052A	Massage	n	SMD	No	Groups02
-0.0102629	0.0243902	557	44	Effect of age and postmortem time on some White-Tailed deer (Odocoileus virginianus texanus) epididymal sperm characteristics and response of cryopreservation	2010	American Journal of Animal and Veterinary Sciences	0	method	Odocoileus virginianus	37.0599	2.22359	39.2835	Mammalia	N	W	Indirect	S067			No		Y			Morphology	Sperm	1	067A	Male dissected	n	Simulation	No	Groups03
-0.110447	0.0714286	558	17	Determination of enzyme activity in rabbit seminal plasma and its relationship with quality semen parameters	2015	World Rabbit Science	0	descriptive age and reproductive function	Oryctolagus cuniculus	0	NA	NA	Mammalia	Y	L	Direct	S0150			No		N			Morphology	Sperm	-1	0150A	Masturbated	y	Test stat	Yes	Continous0
-0.490771	0.125	559	11	Investigation of scrotal circumference, testicular dimensions and semen characteristics of the vulnerable Arabian oryx (Oryx leucoryx): an approach supports the future use of artificial insemination	2017	Italian Journal of Animal Science	0	descriptive age and reproductive function	Oryx leucoryx	36.813	8.49329	45.3063	Mammalia	N	W	Direct	S086			No		N			Morphology	Sperm	1	086A	Electroejaculation	n	Simulation	No	Groups04
-2.17827	0.2	560	8	Does advanced age affect reproductive variables, semen composition, and liquid semen storage during different seasons in Boujaad rams?	2018	Animal Reproduction Science	0	descriptive age and reproductive function	Ovis aries	19.7139	5.97049	25.6844	Mammalia	N	D	Direct	S0140	Spring		No		N			Morphology	Sperm	-1	0140A	Masturbated	y	SMD	No	Groups02
-1.8623	0.2	561	8	Does advanced age affect reproductive variables, semen composition, and liquid semen storage during different seasons in Boujaad rams?	2018	Animal Reproduction Science	0	descriptive age and reproductive function	Ovis aries	19.7139	5.97049	25.6844	Mammalia	N	D	Direct	S0140	Winter		No		N			Morphology	Sperm	-1	0140A	Masturbated	y	SMD	No	Groups02
-1.93272	0.2	562	8	Does advanced age affect reproductive variables, semen composition, and liquid semen storage during different seasons in Boujaad rams?	2018	Animal Reproduction Science	0	descriptive age and reproductive function	Ovis aries	19.7139	5.97049	25.6844	Mammalia	N	D	Direct	S0140	Summer		No		N			Morphology	Sperm	-1	0140A	Masturbated	y	SMD	No	Groups02
-1.05446	0.2	563	8	Does advanced age affect reproductive variables, semen composition, and liquid semen storage during different seasons in Boujaad rams?	2018	Animal Reproduction Science	0	descriptive age and reproductive function	Ovis aries	19.7139	5.97049	25.6844	Mammalia	N	D	Direct	S0140	Autumn		No		N			Morphology	Sperm	-1	0140A	Masturbated	y	SMD	No	Groups02
-0.484199	0.0666667	564	18	Male reproductive characteristics of sheep in the Indian arid zone	1981	The Journal of Agricultural Science	0	descriptive age and reproductive function	Ovis aries	14.4193	0	14.4193	Mammalia	N	D	Direct	S0258	Magra		No		N			Morphology	Sperm	-1	0258B	Masturbated	y	Simulation	No	Groups03
-0.542679	0.0666667	565	18	Male reproductive characteristics of sheep in the Indian arid zone	1981	The Journal of Agricultural Science	0	descriptive age and reproductive function	Ovis aries	14.4193	0	14.4193	Mammalia	N	D	Direct	S0258	Marwari		No		N			Morphology	Sperm	-1	0258A	Masturbated	y	Simulation	No	Groups03
0.654759	0.0769231	566	16	Developmental changes in pituitary-gonadal function in free-ranging lions (Panthera leo leo) of the Serengeti Plains and Ngorongoro Crater	1991	Journal of Reproduction and Fertility	0	descriptive age and reproductive function	Panthera leo	29.2135	2.47191	31.6854	Mammalia	N	W	Direct	S0207	Serengeti population		No		N			Morphology	Sperm	1	0207A	Electroejaculation	n	SMD	No	Groups02
0.016652	0.111111	567	12	Developmental changes in pituitary-gonadal function in free-ranging lions (Panthera leo leo) of the Serengeti Plains and Ngorongoro Crater	1991	Journal of Reproduction and Fertility	0	descriptive age and reproductive function	Panthera leo	29.2135	2.47191	31.6854	Mammalia	N	W	Direct	S0207	Ngorongoro population		No		N			Morphology	Sperm	1	0207B	Electroejaculation	n	SMD	No	Groups02
-0.0257154	0.25	568	7	Semen characteristics and sperm morphology in the Arabian leopard (Panthera pardus nimr) and how these vary with age and season	2005	Reproduction, Fertility and Development	0	descriptive age and reproductive function	Panthera pardus	60.6541	4.66563	65.3188	Mammalia	N	C	Direct	S0395			No		N			Morphology	Sperm	1	0395A	Electroejaculation	n	SMD	No	Groups02
-0.175995	0.05	569	23	Male age and its association with reproductive traits in captive and wild house sparrows	2019	Journal of Evolutionary Biology	1	ageing	Passer domesticus	17.4927	0	17.4927	Aves	N	W	Direct	S0338			No		N			Morphology	Sperm	-1	0338B	Massage	n	Simulation	Semi	Groups04
-0.0405429	0.0142857	570	73	Male age and its association with reproductive traits in captive and wild house sparrows	2019	Journal of Evolutionary Biology	1	ageing	Passer domesticus	52.4781	0	52.4781	Aves	N	L	Direct	S0338			No		N			Morphology	Sperm	-1	0338A	Massage	n	Simulation	Semi	Groups06
-1.34693	0.111111	573	12	Sperm structural and motility changes during aging in the Brown Norway rat	2001	Journal of Andrology	1	ageing	Rattus norvegicus	51.2245	1.94165	53.1662	Mammalia	Y	L	Direct	S0109			No		Y			Morphology	Sperm	-1	0109A	Male dissected	n	Simulation	No	Groups04
-0.397688	1	574	4	Male reproductive toxicity and recovery associated with acute ethoxyethanol exposure in rats	1984	Journal of Toxicology and Environmental Health	0	treatment effect	Rattus norvegicus	7.8591	1.03946	8.89856	Mammalia	Y	L	Direct	S0259			No		N			Morphology	Sperm	1	0259A	From female	y	Simulation	Yes	Groups06
-0.0557841	0.111111	575	12	Overexpression of regucalcin mitigates the ageing-related changes in oxidative stress and sperm quality	2020	Theriogenology	1	mechanisms of ageing	Rattus norvegicus	14.6356	1.94165	16.5772	Mammalia	Y	L	Direct	S0217	WT		No	Mutant	N	Control		Morphology	Sperm	1	0217A	Male dissected	n	SMD	No	Groups02
0.0335193	0.142857	576	10	Overexpression of regucalcin mitigates the ageing-related changes in oxidative stress and sperm quality	2020	Theriogenology	1	mechanisms of ageing	Rattus norvegicus	14.6356	1.94165	16.5772	Mammalia	Y	L	Direct	S0217	Tg-RGN		Yes	Mutant		Treatment	Y	Morphology	Sperm	1	0217B	Male dissected	n	SMD	No	Groups02
-0.161672	0.0588235	577	20	Sperm count and sperm motility decrease in old rats	2013	Physiology and Behavior	0	ageing	Rattus norvegicus	51.2245	1.94165	53.1662	Mammalia	Y	L	Direct	S0119			No		N			Morphology	Sperm	1	0119A	From female	y	Simulation	Yes	Groups03
-0.287549	0.111111	578	12	Efficacy of Cinnamomum cassia Blume. in age induced sexual dysfunction of rats	2013	Journal of Young Pharmacists	0	treatment effect	Rattus norvegicus	43.9067	9.25944	53.1662	Mammalia	Y	L	Direct	S0248			No		N			Morphology	Sperm	-1	0248A	Male dissected	n	SMD	No	Groups02
-1.90165	0.0769231	579	16	Astragalus membranaceus and punica granatum alleviate infertility and kidney dysfunction induced by aging in male rats	2020	Turkish Journal of Biology	1	treatment effect	Rattus norvegicus	19.5141	4.38092	23.895	Mammalia	Y	L	Direct	S0286			No		N			Morphology	Sperm	-1	0286A	Male dissected	n	SMD	No	Groups02
-0.965864	0.111111	580	12	Effect of Mucuna pruriens on oxidative stress mediated damage in aged rat sperm	2008	International Journal of Andrology	1	mechanisms of ageing	Rattus norvegicus	60.9816	1.94165	62.9232	Mammalia	Y	L	Direct	S0360	Aphrodisiac		Yes	Toxin/chemical		Treatment		Morphology	Sperm	1	0360B	Male dissected	n	SMD	No	Groups02
-1.89254	0.111111	581	12	Effect of Mucuna pruriens on oxidative stress mediated damage in aged rat sperm	2008	International Journal of Andrology	1	mechanisms of ageing	Rattus norvegicus	60.9816	1.94165	62.9232	Mammalia	Y	L	Direct	S0360	Control		No	Toxin/chemical	N	Control		Morphology	Sperm	1	0360A	Male dissected	n	SMD	No	Groups02
-0.445314	0.0555556	582	21	Late reproductive analysis in rat male offspring exposed to nicotine during pregnancy and lactation	2016	Andrology	0	treatment effect	Rattus norvegicus	8.50066	1.84141	10.3421	Mammalia	Y	L	Direct	S0377	Control		No	Toxin/chemical	N	Control		Morphology	Sperm	1	0377A	Male dissected	n	Simulation	No	Groups03
0.309807	0.0555556	583	21	Late reproductive analysis in rat male offspring exposed to nicotine during pregnancy and lactation	2016	Andrology	0	treatment effect	Rattus norvegicus	8.50066	1.84141	10.3421	Mammalia	Y	L	Direct	S0377	Mother Nicotine treated		Yes	Toxin/chemical		Treatment	Y	Morphology	Sperm	1	0377C	Male dissected	n	Simulation	No	Groups03
-0.515322	0.0555556	584	21	Late reproductive analysis in rat male offspring exposed to nicotine during pregnancy and lactation	2016	Andrology	0	treatment effect	Rattus norvegicus	8.50066	1.84141	10.3421	Mammalia	Y	L	Direct	S0377	Sham control (minipump without nicotine) to mother		No	Toxin/chemical	N	Control		Morphology	Sperm	1	0377B	Male dissected	n	Simulation	No	Groups03
0.276774	0.111111	585	12	Sperm Morphology and Motility of Bufo raddei Under Long-Term Environmental Heavy Metal Stress	2018	Bulletin of Environmental Contamination and Toxicology	0	treatment effect	Strauchbufo raddei	20.1342	20.1342	40.2685	Amphibia	N	W	Indirect	S0223	Control		No		N			Morphology	Sperm	-1	0223B	Male dissected	n	SMD	No	Groups02
0.309994	0.111111	586	12	Sperm Morphology and Motility of Bufo raddei Under Long-Term Environmental Heavy Metal Stress	2018	Bulletin of Environmental Contamination and Toxicology	0	treatment effect	Strauchbufo raddei	20.1342	20.1342	40.2685	Amphibia	N	W	Indirect	S0223	Contaminated area		No		N			Morphology	Sperm	-1	0223A	Male dissected	n	SMD	No	Groups02
0.694849	0.25	587	7	Predicting ejaculate quality and libido in male ostriches: Effect of season and age	2014	Animal Reproduction Science	0	descriptive age and reproductive function	Struthio camelus	7.5188	-1.50376	7.5188	Aves	N	D	Direct	S0187			No		N			Morphology	Sperm	1	0187A	Masturbated	y	Simulation	Semi	Groups04
-0.0469881	0.0769231	588	16	Effect of age on the dimensions and shape of spermatozoa of Large White Polish boars	2011	Archiv Tierzucht	0	descriptive age and reproductive function	Sus scrofa	7.29311	0.27637	7.56948	Mammalia	N	D	Direct	S0304			No		N			Morphology	Sperm	1	0304A	Masturbated	y	Simulation	Yes	Groups020
-0.466197	0.125	589	11	Seasonal effect on sperm morphological properties of European wild boar (Sus scrofa L.) in Lithuania	2012	Veterinarija ir Zootechnika	0	descriptive age and reproductive function	Sus scrofa	4.60617	6.03409	10.6403	Mammalia	N	W	Indirect	S0319	Anoestrous		No		N			Morphology	Sperm	1	0319A	Male dissected	n	SMD	No	Groups02
-0.133276	0.125	590	11	Seasonal effect on sperm morphological properties of European wild boar (Sus scrofa L.) in Lithuania	2012	Veterinarija ir Zootechnika	0	descriptive age and reproductive function	Sus scrofa	4.60617	6.03409	10.6403	Mammalia	N	W	Indirect	S0319	In oestrous		No		N			Morphology	Sperm	1	0319B	Male dissected	n	SMD	No	Groups02
-0.0368026	0.0217391	591	49	Antibacterial defense and sperm quality in boar ejaculates	2019	Journal of Reproductive Immunology	0	descriptive age and reproductive function	Sus scrofa	23.4147	0.27637	23.6911	Mammalia	N	D	Direct	S0340	Ejaculate containing E. coli		No		N			Morphology	Sperm	-1	0340A	Masturbated	y	Test stat	No	Continous0
-0.0219943	0.0128205	592	81	Antibacterial defense and sperm quality in boar ejaculates	2019	Journal of Reproductive Immunology	0	descriptive age and reproductive function	Sus scrofa	15.3539	0.27637	15.6303	Mammalia	N	D	Direct	S0340	Ejaculate containing S. aureus		No		N			Morphology	Sperm	-1	0340A	Masturbated	y	Test stat	No	Continous0
-0.0913109	0.0588235	593	20	The effect of age on the morphometric sperm traits of domestic pigs (Sus scrofa domestica)	2005	Cellular and Molecular Biology Letters	0	descriptive age and reproductive function	Sus scrofa	3.64655	1.04407	4.69062	Mammalia	N	D	Direct	S09			No		N			Morphology	Sperm	-1	09A	Masturbated	y	SMD	No	Groups02
-0.0678845	0.0196078	594	54	Sperm development, age and sex chromosome meiotic drive in the stalk-eyed fly, Cyrtodiopsis whitei	2001	Heredity	0	ageing	Teleopsis whitei	47.4834	14.245	61.7284	Insecta	Y	L	Direct	S05			No		N			Morphology	Sperm	-1	05A	Male dissected	n	Test stat	No	Continous0
0.307614	0.166667	595	9	Successful semen collection from Capercaillie (Tetrao urogallus L.) kept in an aviary system	2010	Ornis Fennica	0	descriptive age and reproductive function	Tetrao urogallus	26.9663	0	26.9663	Aves	N	C	Direct	S020			No		N			Morphology	Sperm	1	020A	Massage	n	SMD	No	Groups02
-0.506105	0.111111	596	12	Electroejaculation and semen characteristics of Asiatic Black bears (Ursus thibetanus)	2007	Animal Reproduction Science	0	descriptive age and reproductive function	Ursus thibetanus	76.47	2.94118	79.4118	Mammalia	N	C	Direct	S0213			No		N			Morphology	Sperm	-1	0213A	Electroejaculation	n	Test stat	No	Continous0
0.223408	0.166667	597	9	Relationship of arctic fox (Vulpes lagopus L.) sperm morphology with age of males, sperm concentration, ejaculate volume and acrosin activity	2018	Annals of Animal Science	0	descriptive age and reproductive function	Vulpes lagopus	26.9906	1.1471	28.1377	Mammalia	N	D	Direct	S028			No		N			Morphology	Sperm	1	028A	Masturbated	y	SMD	No	Groups02
0.159455	0.0384615	598	29	A comparative study of sperm, sexual hormone concentrations and sexual activity in yearling and adult males of the silver fox (Vulpes vulpes)	1999	Animal Science	0	descriptive age function	Vulpes vulpes	19.5408	0	15.2672	Mammalia	N	D	Direct	S0181			No		Y			Morphology	Sperm	1	0181A	Masturbated	y	SMD	No	Groups02
0.228879	0.0384615	599	29	Reproductive Potential of Male Silver Foxes Vulpesvulpesafter Long Selection for the Domesticated Behavior Type	2006	Journal of Evolutionary Biochemistry and Physiology	0	descriptive age and reproductive function	Vulpes vulpes	14.6556	0	7.63359	Mammalia	N	L	Direct	S0357			No		N			Morphology	Sperm	-1	0357A	Masturbated	y	SMD	No	Groups02
0.42159	0.0106383	601	97	Ejaculate traits in the Namibian cheetah (Acinonyx jubatus): Influence of age, season and captivity	2007	Reproduction, Fertility and Development	0	descriptive age and reproductive function	Acinonyx jubatus	75.5906	0	75.5906	Mammalia	N	C	Indirect	S080			No		N			Motility	Sperm	1	080A	Electroejaculation	n	Simulation	No	Groups03
0.38928	0.0769231	602	16	Male reproductive biology in giant pandas in breeding programmes in China	2006	Giant Pandas: Biology, Veterinary Medicine and Management	NA		Ailuropoda melanoleuca	39.0533	0	39.0533	Mammalia	N	C	Direct	S0350			No		N			Motility	Sperm	1	0350A	Electroejaculation	n	SMD	No	Groups02
-0.0876167	0.0075188	604	136	Comparison of sperm quality of Belgian Blue and Holstein Friesian bulls	2006	Theriogenology	0	descriptive age and reproductive function	Bos taurus	9.80873	4.36488	14.1736	Mammalia	N	D	Direct	S046	Belgian blue		No		N			Motility	Sperm	1	046A	Masturbated	y	SMD	No	Groups02
-0.100414	0.0075188	605	136	Comparison of sperm quality of Belgian Blue and Holstein Friesian bulls	2006	Theriogenology	0	descriptive age and reproductive function	Bos taurus	9.80873	4.36488	14.1736	Mammalia	N	D	Direct	S046	Belgian blue		No		N			Motility	Sperm	1	046A	Masturbated	y	SMD	No	Groups02
0.334077	0.0285714	606	38	Genetic and non-genetic factors affecting semen production and quality characteristics of Gir cattle breed under semi-arid climate	2020	Veterinary World	0	descriptive age and reproductive function	Bos taurus	44.1393	14.1736	58.3129	Mammalia	N	D	Direct	S0363	Frozen thawed		No		Y			Motility	Sperm	1	0363A	Masturbated	y	Simulation	Yes	Groups09
0.246871	0.0285714	607	38	Genetic and non-genetic factors affecting semen production and quality characteristics of Gir cattle breed under semi-arid climate	2020	Veterinary World	0	descriptive age and reproductive function	Bos taurus	44.1393	14.1736	58.3129	Mammalia	N	D	Direct	S0363			No		N			Motility	Sperm	1	0363A	Masturbated	y	Simulation	Yes	Groups09
-0.0714681	0.333333	609	6	Changes in semen quality in Estonian Holstein AI bulls at 3, 5 and 7 years of age	2006	Reproduction in Domestic Animals	0	descriptive age and reproductive function	Bos taurus	19.6175	9.26925	28.8867	Mammalia	N	D	Direct	S0204	Frozen thawed		No		Y			Motility	Sperm	1	0204A	Masturbated	y	Simulation	Yes	Groups03
0.219195	0.333333	610	6	Changes in semen quality in Estonian Holstein AI bulls at 3, 5 and 7 years of age	2006	Reproduction in Domestic Animals	0	descriptive age and reproductive function	Bos taurus	19.6175	9.26925	28.8867	Mammalia	N	D	Direct	S0204	Swim up		No		Y			Motility	Sperm	1	0204A	Masturbated	y	Simulation	Yes	Groups03
-0.0626729	0.333333	611	6	Usefulness of a triple fluorochrome combination Merocyanine 540/Yo-Pro 1/Hoechst 33342 in assessing membrane stability of viable frozen-thawed spermatozoa from Estonian Holstein AI bulls	2006	Theriogenology	0	method	Bos taurus	19.6175	9.26925	28.8867	Mammalia	Y	D	Direct	S0282	Post thawing		No		Y			Motility	Sperm	1	0282A	Masturbated	y	Simulation	Yes	Groups03
0.201587	0.333333	612	6	Usefulness of a triple fluorochrome combination Merocyanine 540/Yo-Pro 1/Hoechst 33342 in assessing membrane stability of viable frozen-thawed spermatozoa from Estonian Holstein AI bulls	2006	Theriogenology	0	method	Bos taurus	19.6175	9.26925	28.8867	Mammalia	Y	D	Direct	S0282	Swim up assay		No		Y			Motility	Sperm	1	0282A	Masturbated	y	Simulation	Yes	Groups03
-0.459366	0.142857	613	10	Variation in lipid profiles within semen compartments-the bovine model of aging	2013	Theriogenology	1	ageing	Bos taurus	26.974	3.38401	30.358	Mammalia	N	D	Direct	S0283			No		N			Motility	Sperm	1	0283A	Masturbated	y	SMD	No	Groups02
0.0516785	0.00555556	614	183	Comparison of sperm quality of Belgian Blue and Holstein Friesian bulls	2006	Theriogenology	0	descriptive age and reproductive function	Bos taurus	9.80873	4.36488	14.1736	Mammalia	N	D	Direct	S046	Holstein friesian		No		N			Motility	Sperm	1	046B	Masturbated	y	SMD	No	Groups02
0.0484346	0.00555556	615	183	Comparison of sperm quality of Belgian Blue and Holstein Friesian bulls	2006	Theriogenology	0	descriptive age and reproductive function	Bos taurus	9.80873	4.36488	14.1736	Mammalia	N	D	Direct	S046	Holstein friesian		No		N			Motility	Sperm	1	046B	Masturbated	y	SMD	No	Groups02
-0.222369	0.027027	616	40	Does lipid peroxidation and oxidative DNA damage differ in cryopreserved semen samples from young, adult and aged Nellore bulls?	2018	Animal Reproduction Science	0	method	Bos taurus	61.3046	3.38401	64.6886	Mammalia	N	D	Direct	S0142	Frozen		No		Y			Motility	Sperm	1	0142A	Masturbated	y	Simulation	No	Groups03
-0.244878	0.0357143	617	31	Sperm morphometry and chromatin condensation in Nelore bulls of different ages and their effects on IVF	2017	Theriogenology	0	ageing	Bos taurus	61.3046	3.38401	64.6886	Mammalia	N	D	Direct	S090			No		Y			Motility	Sperm	1	090A	Masturbated	y	Simulation	No	Groups03
0.249697	0.0120482	618	86	Relationship of age to body weight, scrotal circumference, testicular ultrasonograms, and semen quality in Sahiwal bulls	2011	Tropical Animal Health and Production	0	ageing	Bos taurus	30.6523	4.77358	35.4259	Mammalia	N	D	Direct	S0271			No		N			Motility	Sperm	1	0271A	Masturbated	y	Simulation	No	Groups08
0.941219	0.0232558	619	46	Effect of age and season on semen quality parameters in Sahiwal bulls	2011	Tropical Animal Health and Production	0	descriptive age and reproductive function	Bos taurus	9.80873	9.26925	19.078	Mammalia	N	D	Direct	S0290			No		N			Motility	Sperm	1	0290A	Masturbated	y	Simulation	Yes	Groups04
-0.259615	0.0625	620	19	Effect of age and environmental factors on semen quality, glutathione peroxidase activity and oxidative parameters in simmental bulls	2012	Theriogenology	0	descriptive age and reproductive function	Bos taurus	39.2349	4.36488	43.5998	Mammalia	N	D	Direct	S0158	Autumn		No		N			Motility	Sperm	1	0158A	Masturbated	y	SMD	No	Groups02
-0.246529	0.0625	621	19	Effect of age and environmental factors on semen quality, glutathione peroxidase activity and oxidative parameters in simmental bulls	2012	Theriogenology	0	descriptive age and reproductive function	Bos taurus	39.2349	4.36488	43.5998	Mammalia	N	D	Direct	S0158	Spring		No		N			Motility	Sperm	1	0158A	Masturbated	y	SMD	No	Groups02
0.0277655	0.0625	622	19	Effect of age and environmental factors on semen quality, glutathione peroxidase activity and oxidative parameters in simmental bulls	2012	Theriogenology	0	descriptive age and reproductive function	Bos taurus	39.2349	4.36488	43.5998	Mammalia	N	D	Direct	S0158	Winter		No		N			Motility	Sperm	1	0158A	Masturbated	y	SMD	No	Groups02
0.151175	0.0625	623	19	Effect of age and environmental factors on semen quality, glutathione peroxidase activity and oxidative parameters in simmental bulls	2012	Theriogenology	0	descriptive age and reproductive function	Bos taurus	39.2349	4.36488	43.5998	Mammalia	N	D	Direct	S0158	Summer		No		N			Motility	Sperm	1	0158A	Masturbated	y	SMD	No	Groups02
-0.255265	0.0625	624	19	Cholesterol concentration in seminal plasma as a predictive tool for quality semen evaluation	2009	Theriogenology	0	descriptive age and reproductive function	Bos taurus	39.2349	4.36488	43.5998	Mammalia	N	D	Direct	S0234	Autumn		No		N			Motility	Sperm	1	0234A	Masturbated	y	SMD	No	Groups02
-0.25874	0.0625	625	19	Cholesterol concentration in seminal plasma as a predictive tool for quality semen evaluation	2009	Theriogenology	0	descriptive age and reproductive function	Bos taurus	39.2349	4.36488	43.5998	Mammalia	N	D	Direct	S0234	Spring		No		N			Motility	Sperm	1	0234A	Masturbated	y	SMD	No	Groups02
0	0.0625	626	19	Cholesterol concentration in seminal plasma as a predictive tool for quality semen evaluation	2009	Theriogenology	0	descriptive age and reproductive function	Bos taurus	39.2349	4.36488	43.5998	Mammalia	N	D	Direct	S0234	Winter		No		N			Motility	Sperm	1	0234A	Masturbated	y	SMD	No	Groups02
0.155251	0.0625	627	19	Cholesterol concentration in seminal plasma as a predictive tool for quality semen evaluation	2009	Theriogenology	0	descriptive age and reproductive function	Bos taurus	39.2349	4.36488	43.5998	Mammalia	N	D	Direct	S0234	Summer		No		N			Motility	Sperm	1	0234A	Masturbated	y	SMD	No	Groups02
-0.0878178	0.0666667	628	18	Age-related differences of semen quality, seminal plasma, and spermatozoa antioxidative and oxidative stress variables in bulls during cold and warm periods of the year	2017	Animal	0	descriptive age and reproductive function	Bos taurus	39.2349	4.36488	43.5998	Mammalia	N	D	Direct	S034	Cold season		No		N			Motility	Sperm	1	034A	Masturbated	y	SMD	No	Groups02
-0.186503	0.0666667	629	18	Age-related differences of semen quality, seminal plasma, and spermatozoa antioxidative and oxidative stress variables in bulls during cold and warm periods of the year	2017	Animal	0	descriptive age and reproductive function	Bos taurus	39.2349	4.36488	43.5998	Mammalia	N	D	Direct	S034	Warm season		No		N			Motility	Sperm	1	034A	Masturbated	y	SMD	No	Groups02
0.229071	0.333333	630	6	Variations in quality of frozen-thawed semen from Swedish Red and White AI sires at 1 and 4 years of age	2004	International Journal of Andrology	0	descriptive age and reproductive function	Bos taurus	14.1736	0	14.1736	Mammalia	Y	D	Direct	S0284	After thawing and swim up		No		Y			Motility	Sperm	1	0284A	Masturbated	y	SMD	Yes	Groups02
0.866204	0.333333	631	6	Variations in quality of frozen-thawed semen from Swedish Red and White AI sires at 1 and 4 years of age	2004	International Journal of Andrology	0	descriptive age and reproductive function	Bos taurus	14.1736	0	14.1736	Mammalia	Y	D	Direct	S0284	Post freezing and thawing		No		Y			Motility	Sperm	1	0284A	Masturbated	y	SMD	Yes	Groups02
0.284993	0.333333	632	6	Variations in quality of frozen-thawed semen from Swedish Red and White AI sires at 1 and 4 years of age	2004	International Journal of Andrology	0	descriptive age and reproductive function	Bos taurus	14.1736	0	14.1736	Mammalia	Y	D	Direct	S0284	Post thawing and resuspension		No		Y			Motility	Sperm	1	0284A	Masturbated	y	SMD	Yes	Groups02
0.142026	0.027027	633	40	Estimation of sperm viability in frozen-thawed semen from Swedish A.I. bulls	1996	Journal of Veterinary Medicine Series A: Physiology Pathology Clinical Medicine	0	descriptive age and reproductive function	Bos taurus	43.5998	0	43.5998	Mammalia	N	D	Direct	S0308	Post thaw		No		Y			Motility	Sperm	1	0308A	Masturbated	y	SMD	No	Groups02
0.401812	0.0909091	634	14	Effect of cooling rates on post-thaw sperm motility, membrane integrity, capacitation status and fertility of dairy bull semen used for artificial insemination in Sweden	1999	Theriogenology	0	method	Bos taurus	26.5653	0.277914	26.8432	Mammalia	N	D	Direct	S0372			No		Y			Motility	Sperm	1	0372A	Masturbated	y	SMD	No	Groups02
-0.148677	0.00364964	635	277	Efficacy of methods used to test fertility of beef bulls used for multiple-sire breeding under range conditions.	1989	Journal of animal science	0	descriptive age and reproductive function	Bos taurus	9.26925	0	9.26925	Mammalia	N	D	Direct	S0249			No		N			Motility	Sperm	1	0249A	Electroejaculation	n	Simulation	No	Groups03
-0.0274987	0.00961538	636	107	Effect of age and genetic group on characteristics of the scrotum, testes and testicular vascular cones, and on sperm production and semen quality in AI bulls in Brazil	2002	Theriogenology	0	descriptive age and reproductive function	Bos taurus	67.8437	1.9127	69.7564	Mammalia	N	D	Direct	S0349			No		N			Motility	Sperm	1	0349A	Masturbated	y	Simulation	No	Groups05
-0.75425	0.00564972	637	180	Fertilization and male fertility in the rotifer Brachionus plicatilis	1987	Hydrobiologia	0	descriptive age and reproductive function	Brachionus plicatilis	10.5475	NA	NA	Monogononta	Y	L	Direct	S0173			No		N			Motility	Sperm	1	0173A		n	Simulation	No	Groups06
0.996737	0.111111	638	12	Quality and quantity parameters in buffalo semen production	2018	Scientific Papers. Series D. Animal Science	0	descriptive age and reproductive function	Bubalus bubalis	10.8893	3.0248	13.9141	Mammalia	N	D	Direct	S0371			No		N			Motility	Sperm	1	0371A	Masturbated	y	Simulation	No	Groups03
-1.03976	0.0588235	639	20	Incomplete proline catabolism drives premature sperm aging	2021	Aging cell	1	mechanisms of ageing	Caenorhabditis elegans	23.2618	NA	NA	Chromadorea	Y	L	Direct	S0294	alh 6		No		N			Motility	Sperm	1	0294C	Male dissected	n	Simulation	No	Groups04
-1.00661	0.0588235	640	20	Incomplete proline catabolism drives premature sperm aging	2021	Aging cell	1	mechanisms of ageing	Caenorhabditis elegans	23.2618	NA	NA	Chromadorea	Y	L	Direct	S0294	alh 6, prdh 1		No		N			Motility	Sperm	1	0294B	Male dissected	n	Simulation	No	Groups04
-0.156793	0.0588235	641	20	Dramatic fertility decline in aging C. elegans males is associated with mating execution deficits rather than diminished sperm quality	2013	Experimental Gerontology	1	mechanisms of ageing	Caenorhabditis elegans	10.3386	NA	NA	Chromadorea	Y	L	Direct	S033			No		N			Motility	Sperm	1	033A	Male dissected	n	SMD	No	Groups02
-1.54471	0.0104167	642	99	Short-term starvation stress at young adult stages enhances meiotic activity of germ cells to maintain spermatogenesis in aged male Caenorhabditis elegans	2019	Aging Cell	1	ageing	Caenorhabditis elegans	20.6772	NA	NA	Chromadorea	Y	L	Direct	S0131			No		N			Motility	Sperm	1	0131B	Male dissected	n	Simulation	No	Groups09
-1.06517	0.0588235	643	20	Incomplete proline catabolism drives premature sperm aging	2021	Aging cell	1	mechanisms of ageing	Caenorhabditis elegans	23.2618	NA	NA	Chromadorea	Y	L	Direct	S0294	WT		No		N			Motility	Sperm	1	0294A	Male dissected	n	Simulation	No	Groups04
-0.14488	0.0769231	644	16	Collection and Analysis of Semen from the Common Marmoset (Callithrix jacchus)	1991	Journal of Andrology	0	descriptive age and reproductive function	Callithrix jacchus	51.8672	8.99032	60.8575	Mammalia	N	C	Direct	S0205			No		N			Motility	Sperm	-1	0205A	Electroejaculation	n	Test stat	No	Continous0
-0.255972	0.0222222	645	48	Effect of cholesterol loaded cyclodextrin on semen cryopreservation of Aksaray Malakli shepherd dogs of different ages	2018	Animal Reproduction Science	0	method	Canis lupus	32.0366	0	32.0366	Mammalia	N	D	Direct	S0291	Fresh semen		No		N			Motility	Sperm	1	0291A	Masturbated	y	Simulation	No	Groups03
-0.558646	0.0222222	646	48	Effect of cholesterol loaded cyclodextrin on semen cryopreservation of Aksaray Malakli shepherd dogs of different ages	2018	Animal Reproduction Science	0	method	Canis lupus	32.0366	0	32.0366	Mammalia	N	D	Direct	S0291	Frozen thawed	Control	No		Y			Motility	Sperm	1	0291A	Masturbated	y	Simulation	No	Groups03
-0.489544	0.0222222	647	48	Effect of cholesterol loaded cyclodextrin on semen cryopreservation of Aksaray Malakli shepherd dogs of different ages	2018	Animal Reproduction Science	0	method	Canis lupus	32.0366	0	32.0366	Mammalia	N	D	Direct	S0291	Frozen thawed	CLC high dose	No		Y			Motility	Sperm	1	0291A	Masturbated	y	Simulation	No	Groups03
-0.301004	0.0222222	648	48	Effect of cholesterol loaded cyclodextrin on semen cryopreservation of Aksaray Malakli shepherd dogs of different ages	2018	Animal Reproduction Science	0	method	Canis lupus	32.0366	0	32.0366	Mammalia	N	D	Direct	S0291	Frozen thawed	CLC medium dose	No		Y			Motility	Sperm	1	0291A	Masturbated	y	Simulation	No	Groups03
-0.607839	0.0222222	649	48	Effect of cholesterol loaded cyclodextrin on semen cryopreservation of Aksaray Malakli shepherd dogs of different ages	2018	Animal Reproduction Science	0	method	Canis lupus	32.0366	0	32.0366	Mammalia	N	D	Direct	S0291	Frozen thawed	CLC low dose	No		Y			Motility	Sperm	1	0291A	Masturbated	y	Simulation	No	Groups03
-0.31868	0.0232558	650	46	Genomewide association of male reproductive traits in Aksaray Malakli dogs	2018	Reproduction in Domestic Animals	0	descriptive age and reproductive function	Canis lupus	18.3066	9.15332	27.46	Mammalia	N	D	Direct	S076			No		N			Motility	Sperm	1	076A	Masturbated	y	Simulation	No	Groups03
0.072648	0.0277778	651	39	Semen evaluation and fertility assessment in a purebred dog breeding facility	2017	Theriogenology	0	ageing	Canis lupus	41.1899	0	41.1899	Mammalia	N	D	Direct	S089	Fresh sperm		No		N			Motility	Sperm	1	089A	Masturbated	y	Simulation	No	Groups03
-0.361871	0.0277778	652	39	Semen evaluation and fertility assessment in a purebred dog breeding facility	2017	Theriogenology	0	ageing	Canis lupus	41.1899	0	41.1899	Mammalia	N	D	Direct	S089	Frozen sperm		No		Y			Motility	Sperm	1	089A	Masturbated	y	Simulation	No	Groups03
0.010251	0.0277778	653	39	Effects from aging on semen quality of fresh and cryopreserved semen in Labrador Retrievers	2019	Theriogenology	1	ageing	Canis lupus	41.1899	0	41.1899	Mammalia	N	D	Direct	S070	Fresh semen		No		N			Motility	Sperm	1	070A	Masturbated	y	Simulation	No	Groups03
-0.527729	0.0277778	654	39	Effects from aging on semen quality of fresh and cryopreserved semen in Labrador Retrievers	2019	Theriogenology	1	ageing	Canis lupus	41.1899	0	41.1899	Mammalia	N	D	Direct	S070	Frozen semen		No		Y			Motility	Sperm	1	070A	Masturbated	y	Simulation	No	Groups03
-0.168945	0.00395257	655	256	Retrospective analysis of canine semen evaluations with special emphasis on the use of the hypoosmotic swelling (HOS) test and acrosomal evaluation using spermacÂ®	2012	Reproduction in Domestic Animals	0	method	Canis lupus	57.2082	0	57.2082	Mammalia	N	D	Direct	S0275			No		N			Motility	Sperm	-1	0275A	Masturbated	y	Test stat	No	Continous0
-0.119125	0.025	656	43	The effect of the age of dogs on their ejaculate	2011	Acta Universitatis Agriculturaevet Silviculturae Mendelianae Brunensis	0	descriptive age and reproductive function	Canis lupus	16.0183	2.28833	18.3066	Mammalia	N	D	Direct	S0326	Collection 3		No		N			Motility	Sperm	1	0326A	Masturbated	y	Simulation	No	Groups03
0.0098964	0.025	657	43	The effect of the age of dogs on their ejaculate	2011	Acta Universitatis Agriculturaevet Silviculturae Mendelianae Brunensis	0	descriptive age and reproductive function	Canis lupus	16.0183	2.28833	18.3066	Mammalia	N	D	Direct	S0326	Collection 1		No		N			Motility	Sperm	1	0326A	Masturbated	y	Simulation	No	Groups03
0.291691	0.025	658	43	The effect of the age of dogs on their ejaculate	2011	Acta Universitatis Agriculturaevet Silviculturae Mendelianae Brunensis	0	descriptive age and reproductive function	Canis lupus	16.0183	2.28833	18.3066	Mammalia	N	D	Direct	S0326	Collection 2		No		N			Motility	Sperm	1	0326A	Masturbated	y	Simulation	No	Groups03
-0.0206282	0.0075188	659	136	Variables affecting semen quality and its relation to fertility in the dog: A retrospective study	2018	Theriogenology	0	ageing	Canis lupus	22.8833	4.57666	27.46	Mammalia	N	D	Direct	S0141			No		N			Motility	Sperm	1	0141A	Masturbated	y	Simulation	No	Groups03
0.831281	0.0192308	660	55	Reproductive aging in male dogs: The epididymal sperm defects and expression of androgen receptor in reproductive tissues	2018	Theriogenology	1	ageing	Canis lupus	77.8032	0	77.8032	Mammalia	N	D	Direct	S0145			No		N			Motility	Sperm	1	0145A	Male dissected	n	Simulation	No	Groups04
-0.233908	0.00371747	661	272	A case trial study of the effect of ageing on fresh and post-thaw sperm in dogs	2017	Andrologia	1	ageing	Canis lupus	32.0366	0	32.0366	Mammalia	N	D	Direct	S015	Fresh semen		No		N			Motility	Sperm	1	015A	Masturbated	y	SMD	No	Groups02
-0.0856239	0.00371747	662	272	A case trial study of the effect of ageing on fresh and post-thaw sperm in dogs	2017	Andrologia	1	ageing	Canis lupus	32.0366	0	32.0366	Mammalia	N	D	Direct	S015	Post-thaw semen		No		Y			Motility	Sperm	1	015A	Masturbated	y	SMD	No	Groups02
-0.19322	0.00371747	663	272	A case trial study of the effect of ageing on fresh and post-thaw sperm in dogs	2017	Andrologia	1	ageing	Canis lupus	32.0366	0	32.0366	Mammalia	N	D	Direct	S015	Fresh semen		No		N			Motility	Sperm	1	015A	Masturbated	y	SMD	No	Groups02
-0.0491703	0.00371747	664	272	A case trial study of the effect of ageing on fresh and post-thaw sperm in dogs	2017	Andrologia	1	ageing	Canis lupus	32.0366	0	32.0366	Mammalia	N	D	Direct	S015	Post-thaw semen		No		Y			Motility	Sperm	1	015A	Masturbated	y	SMD	No	Groups02
0.0387633	0.00925926	665	111	Effect of body weight, age and breeding history on canine sperm quality parameters measured by the Hamilton-Thorne analyser	2007	Reproduction in Domestic Animals	0	descriptive age and reproductive function	Canis lupus	57.2082	0	57.2082	Mammalia	N	D	Direct	S048			No		N			Motility	Sperm	1	048A	Masturbated	y	Test stat	No	Continous0
-0.7813	0.333333	666	6	Semen quality and total microbial load: An association study in important Indian Goat breeds during different seasons	2020	Andrologia	0	descriptive age and reproductive function	Capra hircus	20.5128	7.69231	28.2051	Mammalia	N	D	Direct	S0322	Barbari		No		N			Motility	Sperm	-1	0322B	Masturbated	y	Test stat	No	Continous0
0.983367	0.25	667	7	Effect of the type of egg yolk, removal of seminal plasma and donor age on buck sperm cryopreservation	2017	Small Ruminant Research	0	method	Capra hircus	5.12821	2.5641	7.69231	Mammalia	N	D	Direct	S0368	Fresh		No		N			Motility	Sperm	1	0368A	Masturbated	y	SMD	Yes	Groups02
0.762832	0.25	668	7	Effect of the type of egg yolk, removal of seminal plasma and donor age on buck sperm cryopreservation	2017	Small Ruminant Research	0	method	Capra hircus	5.12821	2.5641	7.69231	Mammalia	N	D	Direct	S0368	Non-washed	Clarified egg yolk medium	No		Y			Motility	Sperm	1	0368A	Masturbated	y	SMD	Yes	Groups02
1.35906	0.25	669	7	Effect of the type of egg yolk, removal of seminal plasma and donor age on buck sperm cryopreservation	2017	Small Ruminant Research	0	method	Capra hircus	5.12821	2.5641	7.69231	Mammalia	N	D	Direct	S0368	Non-washed	Powder egg yolk medium	No		Y			Motility	Sperm	1	0368A	Masturbated	y	SMD	Yes	Groups02
0.711039	0.25	670	7	Effect of the type of egg yolk, removal of seminal plasma and donor age on buck sperm cryopreservation	2017	Small Ruminant Research	0	method	Capra hircus	5.12821	2.5641	7.69231	Mammalia	N	D	Direct	S0368	Non-washed	Fresh egg yolk medium	No		Y			Motility	Sperm	1	0368A	Masturbated	y	SMD	Yes	Groups02
0.12945	0.25	671	7	Effect of the type of egg yolk, removal of seminal plasma and donor age on buck sperm cryopreservation	2017	Small Ruminant Research	0	method	Capra hircus	5.12821	2.5641	7.69231	Mammalia	N	D	Direct	S0368	Washed sperm	Fresh egg yolk medium	No		Y			Motility	Sperm	1	0368A	Masturbated	y	SMD	Yes	Groups02
0.281105	0.25	672	7	Effect of the type of egg yolk, removal of seminal plasma and donor age on buck sperm cryopreservation	2017	Small Ruminant Research	0	method	Capra hircus	5.12821	2.5641	7.69231	Mammalia	N	D	Direct	S0368	Washed sperm	Powder egg yolk medium	No		Y			Motility	Sperm	1	0368A	Masturbated	y	SMD	Yes	Groups02
0.0563138	0.25	673	7	Effect of the type of egg yolk, removal of seminal plasma and donor age on buck sperm cryopreservation	2017	Small Ruminant Research	0	method	Capra hircus	5.12821	2.5641	7.69231	Mammalia	N	D	Direct	S0368	Washed sperm	Clarified egg yolk medium	No		Y			Motility	Sperm	1	0368A	Masturbated	y	SMD	Yes	Groups02
-0.689242	0.333333	674	6	Semen quality and total microbial load: An association study in important Indian Goat breeds during different seasons	2020	Andrologia	0	descriptive age and reproductive function	Capra hircus	20.5128	7.69231	28.2051	Mammalia	N	D	Direct	S0322	Jakhrana		No		N			Motility	Sperm	-1	0322A	Masturbated	y	Test stat	No	Continous0
-0.754735	0.333333	675	6	Semen quality and total microbial load: An association study in important Indian Goat breeds during different seasons	2020	Andrologia	0	descriptive age and reproductive function	Capra hircus	20.5128	7.69231	28.2051	Mammalia	N	D	Direct	S0322	Jamunapari		No		N			Motility	Sperm	-1	0322C	Masturbated	y	Test stat	No	Continous0
-0.223905	0.025	676	43	Sperm parameters on Iberian red deer: Electroejaculation and post-mortem collection	2008	Theriogenology	0	method	Cervus elaphus	23.3877	0	23.3877	Mammalia	N	W	Direct	S0345			No		Y			Motility	Sperm	1	0345B	Male dissected	n	Simulation	No	Groups07
-0.147064	0.0666667	677	18	Sperm parameters on Iberian red deer: Electroejaculation and post-mortem collection	2008	Theriogenology	0	method	Cervus elaphus	25.7479	1.93109	27.679	Mammalia	N	W	Direct	S0345			No		N			Motility	Sperm	1	0345A	Electroejaculation	n	Simulation	Yes	Groups07
0.366714	0.0147059	678	71	Postmortem assessment of sperm characteristics of the red deer during the breeding season	1998	Archives of Andrology	0	descriptive age and reproductive function	Cervus elaphus	25.7479	1.93109	27.679	Mammalia	N	W	Indirect	S0121			No		Y			Motility	Sperm	1	0121A	Male dissected	n	Simulation	No	Groups03
0.106342	0.00330033	679	306	Paternal age negatively affects sperm production of the progeny	2021	Ecology Letters	1	ageing	Chlamydotis undulata	47.1828	0	47.1828	Aves	Y	C	Direct	S0341	Old fathers		No		N			Motility	Sperm	1	0341B	Masturbated	y	Simulation	Semi	Groups013
0.0933187	0.000714796	680	1402	Paternal age negatively affects sperm production of the progeny	2021	Ecology Letters	1	ageing	Chlamydotis undulata	58.9785	0	58.9785	Aves	Y	C	Direct	S0341	Young fathers		No		N			Motility	Sperm	1	0341A	Masturbated	y	Simulation	Semi	Groups016
-0.573023	0.2	682	8	Male characteristics, sperm traits, and reproductive success in winter-spawning Celtic Sea Atlantic herring, Clupea harengus	1998	Marine Biology	0	descriptive age and reproductive function	Clupea harengus	11.4286	0	11.4286	Actinopterygii	N	W	Indirect	S042	Only males with motile sperm		No		Y			Motility	Sperm	1	042A	Massage	n	SMD	No	Groups02
-2.06303	0.0238095	683	45	Effect of proctodeal gland foam on sperm kinetics in Japanese quail (Coturnix japonica)	2015	Theriogenology	0	treatment effect	Coturnix japonica	3.98818	0	3.98818	Aves	Y	D	Direct	S0238	Foam treated sperm		No		N			Motility	Sperm	1	0238A	Masturbated	y	Simulation	Yes	Groups03
-2.57272	0.0238095	684	45	Effect of proctodeal gland foam on sperm kinetics in Japanese quail (Coturnix japonica)	2015	Theriogenology	0	treatment effect	Coturnix japonica	3.98818	0	3.98818	Aves	Y	D	Direct	S0238	Control		No		N			Motility	Sperm	1	0238A	Masturbated	y	Simulation	Yes	Groups03
0.12965	0.166667	685	9	Age-related declines in ejaculate quality and sperm kinematics vary among strains of Japanese Quail (Coturnix japonica)	2019	Reproduction in Domestic Animals	0	descriptive age and reproductive function	Coturnix japonica	6.6044	0	6.82877	Aves	Y	D	Direct	S0343	Strain B		No		N			Motility	Sperm	1	0343B	Massage	n	Simulation	Yes	Groups04
-0.203828	0.166667	686	9	Age-related declines in ejaculate quality and sperm kinematics vary among strains of Japanese Quail (Coturnix japonica)	2019	Reproduction in Domestic Animals	0	descriptive age and reproductive function	Coturnix japonica	6.6044	0	6.82877	Aves	Y	D	Direct	S0343	Strain D		No		N			Motility	Sperm	1	0343D	Massage	n	Simulation	Yes	Groups04
-0.441038	0.166667	687	9	Age-related declines in ejaculate quality and sperm kinematics vary among strains of Japanese Quail (Coturnix japonica)	2019	Reproduction in Domestic Animals	0	descriptive age and reproductive function	Coturnix japonica	6.6044	0	6.82877	Aves	Y	D	Direct	S0343	Strain E		No		N			Motility	Sperm	1	0343E	Massage	n	Simulation	Yes	Groups04
-0.0860286	0.166667	688	9	Age-related declines in ejaculate quality and sperm kinematics vary among strains of Japanese Quail (Coturnix japonica)	2019	Reproduction in Domestic Animals	0	descriptive age and reproductive function	Coturnix japonica	6.6044	0	6.82877	Aves	Y	D	Direct	S0343	Strain A		No		N			Motility	Sperm	1	0343A	Massage	n	Simulation	Yes	Groups04
-0.0957215	0.166667	689	9	Age-related declines in ejaculate quality and sperm kinematics vary among strains of Japanese Quail (Coturnix japonica)	2019	Reproduction in Domestic Animals	0	descriptive age and reproductive function	Coturnix japonica	6.6044	0	6.82877	Aves	Y	D	Direct	S0343	Strain C		No		N			Motility	Sperm	1	0343C	Massage	n	Simulation	Yes	Groups04
0.326342	0.04	690	28	Ejaculate quality in spotted hyenas: Intraspecific variation in relation to life-history traits	2013	Journal of Mammalogy	1	ageing	Crocuta crocuta	53.8251	0	57.948	Mammalia	N	W	Indirect	S0307			No		N			Motility	Sperm	1	0307A	Electroejaculation	n	Test stat	No	Continous0
-1.10961	0.0344828	691	32	Influence of age of common carp (Cyprinus carpio) broodstock on reproductive traits and fertilization	2013	Turkish Journal of Fisheries and Aquatic Sciences	0	descriptive age and reproductive function	Cyprinus carpio	1.61	-0.866337	1.60891	Actinopterygii	N	D	Direct	S014			No		Y			Motility	Sperm	1	014A	Spawned	y	SMD	No	Groups02
0.188152	0.0344828	692	32	Influence of age of common carp (Cyprinus carpio) broodstock on reproductive traits and fertilization	2013	Turkish Journal of Fisheries and Aquatic Sciences	0	descriptive age and reproductive function	Cyprinus carpio	1.61	-0.866337	1.60891	Actinopterygii	N	D	Direct	S014			No		Y			Motility	Sperm	1	014A	Spawned	y	SMD	No	Groups02
-0.46221	0.04	693	28	Evidence that fertility trades off with early offspring fitness as males age	2018	Proceedings of the Royal Society B: Biological Sciences	1	ageing	Danio rerio	44.5545	1.65017	46.2046	Actinopterygii	Y	L	Direct	S083			No		N			Motility	Sperm	1	083A	Massage	n	Simulation	Yes	Groups010
-0.957784	0.0108696	694	95	Evidence that fertility trades off with early offspring fitness as males age	2018	Proceedings of the Royal Society B: Biological Sciences	1	ageing	Danio rerio	41.2541	1.65017	42.9043	Actinopterygii	Y	L	Direct	S083			No		N			Motility	Sperm	1	083B	Massage	n	SMD	No	Groups02
-0.565892	0.0121951	695	85	Selection Criteria of Zebrafish Male Donors for Sperm Cryopreservation	2018	Zebrafish	0	descriptive age and reproductive function	Danio rerio	14.8515	3.30033	18.1518	Actinopterygii	Y	L	Direct	S072	Tg(runx2:eGFP)		No		N			Motility	Sperm	1	072B	Massage	n	Simulation	No	Groups04
0.191352	0.0114943	696	90	Selection Criteria of Zebrafish Male Donors for Sperm Cryopreservation	2018	Zebrafish	0	descriptive age and reproductive function	Danio rerio	14.8515	3.30033	18.1518	Actinopterygii	Y	L	Direct	S072	WT-AB		No		N			Motility	Sperm	1	072A	Massage	n	Simulation	No	Groups04
0.168355	0.111111	697	12	Effect of aging on male reproduction in zebrafish (Danio rerio)	2011	Journal of Experimental Zoology Part A: Ecological Genetics and Physiology	1	ageing	Danio rerio	33.6905	10.7826	44.4731	Actinopterygii	Y	L	Direct	S011			No		N			Motility	Sperm	1	011A	Male dissected	n	SMD	No	Groups02
0	0.166667	698	9	Effect of age on the mercury sensitivity of zebrafish (Danio rerio) sperm	2020	Fish Physiology and Biochemistry	0	descriptive age and reproductive function	Danio rerio	18.1518	6.60066	24.7525	Actinopterygii	Y	L	Direct	S064	2.5 mercury	After 240 minutes	Yes	Toxin/chemical		Treatment	Y	Motility	Sperm	1	064A	Massage	n	Simulation	No	Groups03
-0.706421	0.166667	701	9	Effect of age on the mercury sensitivity of zebrafish (Danio rerio) sperm	2020	Fish Physiology and Biochemistry	0	descriptive age and reproductive function	Danio rerio	18.1518	6.60066	24.7525	Actinopterygii	Y	L	Direct	S064	5 mercury	After 30 minutes	Yes	Toxin/chemical		Treatment	Y	Motility	Sperm	1	064A	Massage	n	Simulation	No	Groups03
-0.425119	0.166667	702	9	Effect of age on the mercury sensitivity of zebrafish (Danio rerio) sperm	2020	Fish Physiology and Biochemistry	0	descriptive age and reproductive function	Danio rerio	18.1518	6.60066	24.7525	Actinopterygii	Y	L	Direct	S064	2.5 mercury	After 120 minutes	Yes	Toxin/chemical		Treatment	Y	Motility	Sperm	1	064A	Massage	n	Simulation	No	Groups03
-0.224297	0.166667	703	9	Effect of age on the mercury sensitivity of zebrafish (Danio rerio) sperm	2020	Fish Physiology and Biochemistry	0	descriptive age and reproductive function	Danio rerio	18.1518	6.60066	24.7525	Actinopterygii	Y	L	Direct	S064	Control	After 240 minutes	No	Toxin/chemical	N	Control		Motility	Sperm	1	064A	Massage	n	Simulation	No	Groups03
-0.179497	0.166667	704	9	Effect of age on the mercury sensitivity of zebrafish (Danio rerio) sperm	2020	Fish Physiology and Biochemistry	0	descriptive age and reproductive function	Danio rerio	18.1518	6.60066	24.7525	Actinopterygii	Y	L	Direct	S064	1 mercury	After 240 minutes	Yes	Toxin/chemical		Treatment	Y	Motility	Sperm	1	064A	Massage	n	Simulation	No	Groups03
-0.71756	0.166667	705	9	Effect of age on the mercury sensitivity of zebrafish (Danio rerio) sperm	2020	Fish Physiology and Biochemistry	0	descriptive age and reproductive function	Danio rerio	18.1518	6.60066	24.7525	Actinopterygii	Y	L	Direct	S064	0.5 mercury	After 30 minutes	Yes	Toxin/chemical		Treatment	Y	Motility	Sperm	1	064A	Massage	n	Simulation	No	Groups03
-0.570262	0.166667	706	9	Effect of age on the mercury sensitivity of zebrafish (Danio rerio) sperm	2020	Fish Physiology and Biochemistry	0	descriptive age and reproductive function	Danio rerio	18.1518	6.60066	24.7525	Actinopterygii	Y	L	Direct	S064	Control	After 30 minutes	No	Toxin/chemical	N	Control		Motility	Sperm	1	064A	Massage	n	Simulation	No	Groups03
-0.568744	0.166667	707	9	Effect of age on the mercury sensitivity of zebrafish (Danio rerio) sperm	2020	Fish Physiology and Biochemistry	0	descriptive age and reproductive function	Danio rerio	18.1518	6.60066	24.7525	Actinopterygii	Y	L	Direct	S064	1 mercury	After 30 minutes	Yes	Toxin/chemical		Treatment	Y	Motility	Sperm	1	064A	Massage	n	Simulation	No	Groups03
-0.200073	0.166667	708	9	Effect of age on the mercury sensitivity of zebrafish (Danio rerio) sperm	2020	Fish Physiology and Biochemistry	0	descriptive age and reproductive function	Danio rerio	18.1518	6.60066	24.7525	Actinopterygii	Y	L	Direct	S064	Control	After 120 minutes	No	Toxin/chemical	N	Control		Motility	Sperm	1	064A	Massage	n	Simulation	No	Groups03
-0.454886	0.166667	709	9	Effect of age on the mercury sensitivity of zebrafish (Danio rerio) sperm	2020	Fish Physiology and Biochemistry	0	descriptive age and reproductive function	Danio rerio	18.1518	6.60066	24.7525	Actinopterygii	Y	L	Direct	S064	0.5 mercury	After 120 minutes	Yes	Toxin/chemical		Treatment	Y	Motility	Sperm	1	064A	Massage	n	Simulation	No	Groups03
-0.34354	0.166667	710	9	Effect of age on the mercury sensitivity of zebrafish (Danio rerio) sperm	2020	Fish Physiology and Biochemistry	0	descriptive age and reproductive function	Danio rerio	18.1518	6.60066	24.7525	Actinopterygii	Y	L	Direct	S064	0.5 mercury	After 240 minutes	Yes	Toxin/chemical		Treatment	Y	Motility	Sperm	1	064A	Massage	n	Simulation	No	Groups03
-0.266752	0.166667	711	9	Effect of age on the mercury sensitivity of zebrafish (Danio rerio) sperm	2020	Fish Physiology and Biochemistry	0	descriptive age and reproductive function	Danio rerio	18.1518	6.60066	24.7525	Actinopterygii	Y	L	Direct	S064	1 mercury	After 120 minutes	Yes	Toxin/chemical		Treatment	Y	Motility	Sperm	1	064A	Massage	n	Simulation	No	Groups03
-0.495861	0.166667	712	9	Effect of age on the mercury sensitivity of zebrafish (Danio rerio) sperm	2020	Fish Physiology and Biochemistry	0	descriptive age and reproductive function	Danio rerio	18.1518	6.60066	24.7525	Actinopterygii	Y	L	Direct	S064	2.5 mercury	After 30 minutes	Yes	Toxin/chemical		Treatment	Y	Motility	Sperm	1	064A	Massage	n	Simulation	No	Groups03
-0.599029	0.037037	713	30	Variations of sperm release in three batches of zebrafish	2004	Journal of Fish Biology	0	ageing	Danio rerio	4.9505	0	4.9505	Actinopterygii	Y	L	Direct	S097			No		N			Motility	Sperm	1	097A	Massage	n	Simulation	No	Groups03
-0.47956	0.1	714	13	Potential factors affecting semen quality in the Asian elephant (Elephas maximus)	2008	Reproductive Biology and Endocrinology	0	descriptive age and reproductive function	Elephas maximus	94.6644	0	94.6644	Mammalia	N	C	Direct	S074			No		N			Motility	Sperm	1	074A	Masturbated	y	Simulation	No	Groups03
-0.39933	0.111111	715	12	Sperm motility patterns in Andalusian donkey (Equus asinus) semen: Effects of body weight, age, and semen quality	2013	Theriogenology	0	descriptive age and reproductive function	Equus asinus	24.7191	3.37079	28.0899	Mammalia	N	D	Direct	S0116			No		N			Motility	Sperm	1	0116A	Masturbated	y	Simulation	No	Groups04
-0.735876	0.0588235	716	20	Post-thawing Sperm Quality in Chilean Purebred Stallions: Effect of Age and Seasonality	2020	Journal of Equine Veterinary Science	0	descriptive age and reproductive function	Equus ferus	47.1113	5.77734	52.8887	Mammalia	N	D	Direct	S061	Winter	Frozen sperm	No		Y			Motility	Sperm	1	061A	Masturbated	y	Simulation	No	Groups03
-0.793614	0.0588235	717	20	Post-thawing Sperm Quality in Chilean Purebred Stallions: Effect of Age and Seasonality	2020	Journal of Equine Veterinary Science	0	descriptive age and reproductive function	Equus ferus	47.1113	5.77734	52.8887	Mammalia	N	D	Direct	S061	Summer	Frozen sperm	No		Y			Motility	Sperm	1	061A	Masturbated	y	Simulation	No	Groups03
0.051143	0.0588235	718	20	Post-thawing Sperm Quality in Chilean Purebred Stallions: Effect of Age and Seasonality	2020	Journal of Equine Veterinary Science	0	descriptive age and reproductive function	Equus ferus	47.1113	5.77734	52.8887	Mammalia	N	D	Direct	S061	Winter		No		N			Motility	Sperm	1	061A	Masturbated	y	Simulation	No	Groups03
-0.37703	0.0588235	719	20	Post-thawing Sperm Quality in Chilean Purebred Stallions: Effect of Age and Seasonality	2020	Journal of Equine Veterinary Science	0	descriptive age and reproductive function	Equus ferus	47.1113	5.77734	52.8887	Mammalia	N	D	Direct	S061	Summer		No		N			Motility	Sperm	1	061A	Masturbated	y	Simulation	No	Groups03
-0.257866	0.00990099	720	104	Semen parameters and level of microsatellite heterozygosity in Noriker draught horse stallions	2003	Theriogenology	0	descriptive age and reproductive function	Equus ferus	36.2889	0	40.4909	Mammalia	N	D	Direct	S0356			No		N			Motility	Sperm	1	0356A	Masturbated	y	Simulation	No	Groups04
-0.4281	0.125	721	11	Fertility Assessment in Sorraia Stallions by Sperm-Fish and Fkbp6 Genotyping	2016	Reproduction in Domestic Animals	0	descriptive age and reproductive function	Equus ferus	27.275	3.29779	30.5728	Mammalia	N	D	Direct	S0370			No		N			Motility	Sperm	-1	0370A	Masturbated	y	Test stat	No	Continous0
0.0563843	0.00729927	722	140	Breed and stallion effects on frozen-thawed semen in warmblood, light and quarter horses	2020	Theriogenology	0	descriptive age and reproductive function	Equus ferus	37	0	52.8887	Mammalia	N	D	Direct	S0287	Fresh semen		No		N			Motility	Sperm	1	0287A	Masturbated	y	Simulation	No	Groups04
-0.12474	0.00218818	723	460	Analysis of breed effects on semen traits in light horse, warmblood, and draught horse breeds	2016	Theriogenology	0	descriptive age and reproductive function	Equus ferus	66.9477	0.818249	67.7659	Mammalia	N	D	Direct	S0229			No		N			Motility	Sperm	1	0229A	Masturbated	y	Simulation	No	Groups05
-0.404743	0.0238095	724	45	Relationship between spermatozoan lipid composition and fertility during aging of chickens	1997	Biology of Reproduction	1	ageing	Gallus gallus	10.0755	0	10.0755	Aves	Y	D	Direct	S0224			No		N			Motility	Sperm	-1	0224A	Massage	n	Test stat	Yes	Continous0
0.0649495	0.0833333	725	15	Effects of dietary supplementation with alpha-linolenic acid on the phospholipid fatty acid composition and quality of spermatozoa in cockerel from 24 to 72 weeks of age	1997	Journal of Reproduction and Fertility	0	treatment effect	Gallus gallus	10.0755	0	10.0755	Aves	Y	D	Direct	S0242	Control diet		No	Diet	N	Control		Motility	Sperm	1	0242A	Massage	n	Simulation	Yes	Groups04
-0.910083	0.0833333	726	15	Effects of dietary supplementation with alpha-linolenic acid on the phospholipid fatty acid composition and quality of spermatozoa in cockerel from 24 to 72 weeks of age	1997	Journal of Reproduction and Fertility	0	treatment effect	Gallus gallus	10.0755	0	10.0755	Aves	Y	D	Direct	S0242	Lineloic acid diet		Yes	Diet		Treatment		Motility	Sperm	1	0242B	Massage	n	Simulation	Yes	Groups04
0.18251	0.333333	727	6	Effects of Thymus vulgaris and Zingiber officinale aqueous on semen parameters, testes weight and histology measurements of broiler breeder male	2012	International Journal of Poultry Science	0	treatment effect	Gallus gallus	3.40946	0.699507	4.10897	Aves	Y	D	Direct	S0247	Control		No	Diet	N	Control		Motility	Sperm	1	0247A	Massage	n	Simulation	Yes	Groups05
0.241514	0.333333	728	6	Effects of Thymus vulgaris and Zingiber officinale aqueous on semen parameters, testes weight and histology measurements of broiler breeder male	2012	International Journal of Poultry Science	0	treatment effect	Gallus gallus	3.40946	0.699507	4.10897	Aves	Y	D	Direct	S0247	5% Ginger		Yes	Diet		Treatment		Motility	Sperm	1	0247D	Massage	n	Simulation	Yes	Groups05
0.194729	0.333333	729	6	Effects of Thymus vulgaris and Zingiber officinale aqueous on semen parameters, testes weight and histology measurements of broiler breeder male	2012	International Journal of Poultry Science	0	treatment effect	Gallus gallus	3.40946	0.699507	4.10897	Aves	Y	D	Direct	S0247	5% Thyme		Yes	Diet		Treatment		Motility	Sperm	1	0247B	Massage	n	Simulation	Yes	Groups05
0.336308	0.333333	730	6	Effects of Thymus vulgaris and Zingiber officinale aqueous on semen parameters, testes weight and histology measurements of broiler breeder male	2012	International Journal of Poultry Science	0	treatment effect	Gallus gallus	3.40946	0.699507	4.10897	Aves	Y	D	Direct	S0247	10% Ginger		Yes	Diet		Treatment		Motility	Sperm	1	0247E	Massage	n	Simulation	Yes	Groups05
0.211187	0.333333	731	6	Effects of Thymus vulgaris and Zingiber officinale aqueous on semen parameters, testes weight and histology measurements of broiler breeder male	2012	International Journal of Poultry Science	0	treatment effect	Gallus gallus	3.40946	0.699507	4.10897	Aves	Y	D	Direct	S0247	10% Thyme		Yes	Diet		Treatment		Motility	Sperm	1	0247C	Massage	n	Simulation	Yes	Groups05
0.604187	0.0588235	732	20	Rooster semen cryopreservation: Effect of pedigree line and male age on postthaw sperm function	2010	Poultry Science	0	descriptive age and reproductive function	Gallus gallus	5.54037	0.273325	5.8137	Aves	N	D	Direct	S037	Pedigree line 6	Frozen sperm	No		Y			Motility	Sperm	1	037D	Massage	n	SMD	No	Groups02
1.16078	0.0588235	733	20	Rooster semen cryopreservation: Effect of pedigree line and male age on postthaw sperm function	2010	Poultry Science	0	descriptive age and reproductive function	Gallus gallus	5.54037	0.273325	5.8137	Aves	N	D	Direct	S037	Pedigree line 8	Frozen sperm	No		Y			Motility	Sperm	1	037F	Massage	n	SMD	No	Groups02
0.31609	0.0588235	734	20	Rooster semen cryopreservation: Effect of pedigree line and male age on postthaw sperm function	2010	Poultry Science	0	descriptive age and reproductive function	Gallus gallus	5.54037	0.273325	5.8137	Aves	N	D	Direct	S037	Pedigree line 4	Frozen sperm	No		Y			Motility	Sperm	1	037B	Massage	n	SMD	No	Groups02
0.77081	0.0588235	735	20	Rooster semen cryopreservation: Effect of pedigree line and male age on postthaw sperm function	2010	Poultry Science	0	descriptive age and reproductive function	Gallus gallus	5.54037	0.273325	5.8137	Aves	N	D	Direct	S037	Pedigree line 5	Frozen sperm	No		Y			Motility	Sperm	1	037C	Massage	n	SMD	No	Groups02
0.701822	0.0588235	736	20	Rooster semen cryopreservation: Effect of pedigree line and male age on postthaw sperm function	2010	Poultry Science	0	descriptive age and reproductive function	Gallus gallus	5.54037	0.273325	5.8137	Aves	N	D	Direct	S037	Pedigree line 9	Frozen sperm	No		Y			Motility	Sperm	1	037G	Massage	n	SMD	No	Groups02
0.580404	0.0588235	737	20	Rooster semen cryopreservation: Effect of pedigree line and male age on postthaw sperm function	2010	Poultry Science	0	descriptive age and reproductive function	Gallus gallus	5.54037	0.273325	5.8137	Aves	N	D	Direct	S037	Pedigree line 10	Frozen sperm	No		Y			Motility	Sperm	1	037H	Massage	n	SMD	No	Groups02
-0.12454	0.0588235	738	20	Rooster semen cryopreservation: Effect of pedigree line and male age on postthaw sperm function	2010	Poultry Science	0	descriptive age and reproductive function	Gallus gallus	5.54037	0.273325	5.8137	Aves	N	D	Direct	S037	Pedigree line 3	Frozen sperm	No		Y			Motility	Sperm	1	037A	Massage	n	SMD	No	Groups02
-0.231119	0.0588235	739	20	Rooster semen cryopreservation: Effect of pedigree line and male age on postthaw sperm function	2010	Poultry Science	0	descriptive age and reproductive function	Gallus gallus	5.54037	0.273325	5.8137	Aves	N	D	Direct	S037	Pedigree line 7	Frozen sperm	No		Y			Motility	Sperm	1	037E	Massage	n	SMD	No	Groups02
-0.109231	0.02	740	53	Detecting reproductive system abnormalities of broiler breeder roosters at different ages	2016	Reproduction in Domestic Animals	0	descriptive age and reproductive function	Gallus gallus	4.26182	1.12569	5.38751	Aves	Y	D	Direct	S087			No		N			Motility	Sperm	1	087A	Massage	n	SMD	No	Groups02
-0.163046	0.02	741	53	Detecting reproductive system abnormalities of broiler breeder roosters at different ages	2016	Reproduction in Domestic Animals	0	descriptive age and reproductive function	Gallus gallus	4.26182	1.12569	5.38751	Aves	Y	D	Direct	S087			No		N			Motility	Sperm	1	087A	Massage	n	SMD	No	Groups02
-0.68255	0.333333	742	6	Effects of dietary sodium butyrate on reproduction in adult breeder roosters	2018	Animal Reproduction Science	0	treatment effect	Gallus gallus	3.19637	1.12569	4.32206	Aves	Y	D	Direct	S0241	Sodium butyrate treated		Yes	Toxin/chemical		Treatment	Y	Motility	Sperm	1	0241B	Massage	n	Simulation	Yes	Groups03
0.323652	0.333333	743	6	Effects of dietary sodium butyrate on reproduction in adult breeder roosters	2018	Animal Reproduction Science	0	treatment effect	Gallus gallus	3.19637	1.12569	4.32206	Aves	Y	D	Direct	S0241	Control		No	Toxin/chemical	N	Control		Motility	Sperm	1	0241A	Massage	n	Simulation	Yes	Groups03
0	0.0769231	744	16	Evaluation of semen quality in roosters of different age during hot climatic condition	2014	Animal Reproduction Science	0	ageing	Gallus gallus	4.9011	3.68278	8.58388	Aves	Y	D	Direct	S0348			No		N			Motility	Sperm	1	0348A	Massage	n	SMD	No	Groups02
0.526613	0.0625	745	19	Effect of age on semen quality in naked neck and dwarf chicken under tropical climatic conditions	2012	Animal Production Science	0	descriptive age and reproductive function	Gallus gallus	4.26182	0.699507	4.96133	Aves	Y	D	Direct	S0157			No		N			Motility	Sperm	1	0157B	Massage	n	Simulation	Yes	Groups06
0.739995	0.2	747	8	Effect of season and age on Indian red jungle fowl (Gallus gallus murghi) semen characteristics: A 4-year retrospective study	2017	Theriogenology	0	descriptive age and reproductive function	Gallus gallus	44.323	0.273325	44.5963	Aves	Y	D	Direct	S0146	Winter		No		N			Motility	Sperm	1	0146A	Massage	n	Simulation	Yes	Groups04
0.379771	0.2	748	8	Effect of season and age on Indian red jungle fowl (Gallus gallus murghi) semen characteristics: A 4-year retrospective study	2017	Theriogenology	0	descriptive age and reproductive function	Gallus gallus	44.323	0.273325	44.5963	Aves	Y	D	Direct	S0146	Autumn		No		N			Motility	Sperm	1	0146A	Massage	n	Simulation	Yes	Groups04
0.566529	0.2	749	8	Effect of season and age on Indian red jungle fowl (Gallus gallus murghi) semen characteristics: A 4-year retrospective study	2017	Theriogenology	0	descriptive age and reproductive function	Gallus gallus	44.323	0.273325	44.5963	Aves	Y	D	Direct	S0146	Summer		No		N			Motility	Sperm	1	0146A	Massage	n	Simulation	Yes	Groups04
0.431941	0.2	750	8	Effect of season and age on Indian red jungle fowl (Gallus gallus murghi) semen characteristics: A 4-year retrospective study	2017	Theriogenology	0	descriptive age and reproductive function	Gallus gallus	44.323	0.273325	44.5963	Aves	Y	D	Direct	S0146	Spring		No		N			Motility	Sperm	1	0146A	Massage	n	Simulation	Yes	Groups04
0.220907	0.0714286	751	17	Effect of age on semen quality in naked neck and dwarf chicken under tropical climatic conditions	2012	Animal Production Science	0	descriptive age and reproductive function	Gallus gallus	4.26182	0.699507	4.96133	Aves	Y	D	Direct	S0157			No		N			Motility	Sperm	1	0157A	Massage	n	Simulation	Yes	Groups06
0.0170202	0.0588235	752	20	Sperm mobility: A quantitative trait of the domestic fowl (Gallus domesticus)	1998	Biology of Reproduction	0	descriptive age and reproductive function	Gallus gallus	7.2451	0.699507	7.94461	Aves	Y	D	Direct	S0219			No		N			Motility	Sperm	1	0219A	Massage	n	Simulation	Yes	Groups05
0.0752715	0.0666667	753	18	Effects of supplemental vitamin E during the mature period on the reproduction performance of Taiwan Native Chicken cockerels	2005	British Poultry Science	0	treatment effect	Gallus gallus	3.83564	1.33878	5.17442	Aves	Y	D	Direct	S0246	40 mg Vit E		Yes	Diet		Treatment		Motility	Sperm	1	0246C	Massage	n	Simulation	Yes	Groups05
0.18952	0.0666667	754	18	Effects of supplemental vitamin E during the mature period on the reproduction performance of Taiwan Native Chicken cockerels	2005	British Poultry Science	0	treatment effect	Gallus gallus	3.83564	1.33878	5.17442	Aves	Y	D	Direct	S0246	80 mg Vit E		Yes	Diet		Treatment		Motility	Sperm	1	0246D	Massage	n	Simulation	Yes	Groups05
0.199244	0.0666667	755	18	Effects of supplemental vitamin E during the mature period on the reproduction performance of Taiwan Native Chicken cockerels	2005	British Poultry Science	0	treatment effect	Gallus gallus	3.83564	1.33878	5.17442	Aves	Y	D	Direct	S0246	100 mg Vit E		Yes	Diet		Treatment		Motility	Sperm	1	0246E	Massage	n	Simulation	Yes	Groups05
-0.0746425	0.0666667	756	18	Effects of supplemental vitamin E during the mature period on the reproduction performance of Taiwan Native Chicken cockerels	2005	British Poultry Science	0	treatment effect	Gallus gallus	3.83564	1.33878	5.17442	Aves	Y	D	Direct	S0246	20 mg vit E		Yes	Diet		Treatment		Motility	Sperm	1	0246B	Massage	n	Simulation	Yes	Groups05
-0.133445	0.0666667	757	18	Effects of supplemental vitamin E during the mature period on the reproduction performance of Taiwan Native Chicken cockerels	2005	British Poultry Science	0	treatment effect	Gallus gallus	3.83564	1.33878	5.17442	Aves	Y	D	Direct	S0246	Control diet		No	Diet	N	Control		Motility	Sperm	1	0246A	Massage	n	Simulation	Yes	Groups05
-0.517003	0.0769231	758	16	The effects of age and season on semen characteristics of white leghorn cocks under sudan conditions	2012	International Journal of Poultry Science	0	descriptive age and reproductive function	Gallus gallus	9.16292	8.1577	17.3206	Aves	N	D	Direct	S031	Summer		No		N			Motility	Sperm	1	031A	Massage	n	SMD	No	Groups02
-0.826408	0.0769231	759	16	The effects of age and season on semen characteristics of white leghorn cocks under sudan conditions	2012	International Journal of Poultry Science	0	descriptive age and reproductive function	Gallus gallus	9.16292	8.1577	17.3206	Aves	N	D	Direct	S031	Winter		No		N			Motility	Sperm	1	031A	Massage	n	SMD	No	Groups02
-0.441541	0.0181818	760	58	Age-related differences in reproductive tactics in the three-spined stickleback, gasterosteus aculeatus	1993	Animal Behaviour	0	social environment and behaviour	Gasterosteus aculeatus	18.75	0	18.75	Actinopterygii	N	W	Indirect	S049			No		N			Motility	Sperm	-1	049A	Massage	n	Test stat	No	2 Groups0
0.270423	0.0384615	761	29	Time within reproductive season, but not age or inbreeding coefficient, affects seminal and sperm quality in the whooping crane (Grus americana)	2015	Reproduction, Fertility and Development	0	descriptive age and reproductive function	Grus americana	43.2405	0	59.4937	Aves	N	C	Direct	S0328			No		Y			Motility	Sperm	1	0328A	Massage	n	Simulation	No	Groups03
0.532852	0.333333	762	6	Effects of Broodstock Age and Sperm Collection Time over a Natural Spawning Period on Sperm Cryopreservation in Farmed Greenlip Abalone, Haliotis laevigata	2015	Journal of the World Aquaculture Society	0	descriptive age and reproductive function	Haliotis laevigata	6.061	0	6.06061	Gastropoda	N	D	Direct	S0175	Second collection	Frozen sperm	No		Y			Motility	Sperm	1	0175B	Spawned	y	SMD	No	Groups02
0.324054	0.333333	763	6	Effects of Broodstock Age and Sperm Collection Time over a Natural Spawning Period on Sperm Cryopreservation in Farmed Greenlip Abalone, Haliotis laevigata	2015	Journal of the World Aquaculture Society	0	descriptive age and reproductive function	Haliotis laevigata	6.061	0	6.06061	Gastropoda	N	D	Direct	S0175	First collection	Frozen sperm	No		Y			Motility	Sperm	1	0175A	Spawned	y	SMD	No	Groups02
0.284846	0.0142857	764	73	Unpublished	2006	Unpublished	NA		Hirundo rustica	25.9628	8.65426	34.617	Aves	N	W	Direct	S0382			No		N			Motility	Sperm	1	0382A	Massage	n	Simulation	No	Groups04
0.668066	0.2	766	8	Effects of age on the reproductive performance of different males and females in bighead carp Hypophthalmichthys nobilis (Richardson, 1845)	2017	Comparative Clinical Pathology	0	descriptive age and reproductive function	Hypophthalmichthys nobilis	25	0	25	Actinopterygii	Y	D	Direct	S021			No		N			Motility	Sperm	1	021A	Spawned	y	SMD	No	Groups02
0.169781	0.2	767	8	Effects of age on the reproductive performance of different males and females in bighead carp Hypophthalmichthys nobilis (Richardson, 1845)	2017	Comparative Clinical Pathology	0	descriptive age and reproductive function	Hypophthalmichthys nobilis	25	0	25	Actinopterygii	Y	D	Direct	S021			No		N			Motility	Sperm	1	021A	Spawned	y	SMD	No	Groups02
0.243015	0.030303	768	36	A spermatology study of channel catfish, ictalurus punctatus	1976	Transactions of the American Fisheries Society	0	descriptive age function	Ictalurus punctatus	4.83871	0	4.83871	Actinopterygii	N	D	Direct	S0195			No		N			Motility	Sperm	1	0195A	Male dissected	n	SMD	No	Groups02
0.123971	0.037037	769	30	Effects of age on sperm quality metrics in endangered Mississippi gopher frogs (Lithobates sevosus) from captive populations used for controlled propagation and reintroduction efforts	2021	Zoo Biology	1	ageing	Rana sevosa	80	0	80	Amphibia	N	C	Direct	S0293			No		Y			Motility	Sperm	1	0293A	Catheter, from urine	n	Simulation	No	Groups03
0.760996	0.0909091	770	14	Reproductive physiology and artificial insemination studies in wild and captive gerenuk (Litocranius walleri walleri)	2005	Reproduction, Fertility and Development	0	descriptive age and reproductive function	Litocranius walleri	21.2014	0	21.2014	Mammalia	N	C	Direct	S0193			No		N			Motility	Sperm	1	0193A	Electroejaculation	n	Simulation	Semi	Groups03
0.767455	0.0175439	771	60	Ageing reduces the reproductive performance of male white shrimp Litopenaeus vannamei by altering sperm intracellular Ca2+ concentrations and interfering with sperm apoptosis	2018	Animal Reproduction Science	1	mechanisms of ageing	Penaeus vannamei	22.1043	22.1043	44.2087	Malacostraca	N	D	Direct	S023			No		N			Motility	Sperm	1	023A	Massage	n	SMD	No	Groups02
0.774722	0.111111	772	12	Reproductive traits in captive and free-ranging males of the critically endangered Iberian lynx (Lynx pardinus)	2009	Reproduction	0	descriptive age and reproductive function	Lynx pardinus	10	0	10	Mammalia	N	C	Direct	S065			No		N			Motility	Sperm	1	065A	Electroejaculation	n	Simulation	No	Groups03
0.534717	0.0714286	773	17	Postmortem recovery and cryopreservation of spermatozoa from the vas deferens of rhesus macaques (Macaca mulatta)	2009	Theriogenology	0	descriptive age and reproductive function	Macaca mulatta	48.6336	2.32747	50.9611	Mammalia	Y	L	Direct	S0133	Frozen sperm		No		Y			Motility	Sperm	1	0133A	Male dissected	n	Test stat	No	Continous0
0.655708	0.0714286	774	17	Postmortem recovery and cryopreservation of spermatozoa from the vas deferens of rhesus macaques (Macaca mulatta)	2009	Theriogenology	0	descriptive age and reproductive function	Macaca mulatta	48.6336	2.32747	50.9611	Mammalia	Y	L	Direct	S0133	Fresh sperm		No		N			Motility	Sperm	1	0133A	Male dissected	n	Test stat	No	Continous0
0.0238343	0.0114943	775	90	Plumage coloration, ejaculate quality and reproductive phenotype in the red-backed fairy-wren	2010	Animal Behaviour	0	sexual selection	Malurus melanocephalus	33.3333	0	33.3333	Aves	N	W	Indirect	S0174			No		N			Motility	Sperm	1	0174A	Massage	n	Test stat	No	2 Groups0
-0.399448	0.2	776	8	Reproductive period affects lipid composition and quality of fresh and stored spermatozoa in Turkeys	2003	Theriogenology	1	ageing	Meleagris gallopavo	3.48594	0.484712	3.97065	Aves	Y	D	Direct	S0273	Stored thawed frozen semen		No		Y			Motility	Sperm	1	0273A	Massage	n	Simulation	Yes	Groups04
-0.616411	0.2	777	8	Reproductive period affects lipid composition and quality of fresh and stored spermatozoa in Turkeys	2003	Theriogenology	1	ageing	Meleagris gallopavo	3.48594	0.484712	3.97065	Aves	Y	D	Direct	S0273	Fresh semen		No		N			Motility	Sperm	1	0273A	Massage	n	Simulation	Yes	Groups04
-0.75352	0.047619	778	24	The preservability of turkey semen quality during liquid storage in relation to strain and age of males	2008	Animal Reproduction Science	1	method	Meleagris gallopavo	4.97991	0.650709	5.63062	Aves	Y	D	Direct	S0281	BUT Big 6	48 hours storage	No		Y			Motility	Sperm	1	0281A	Massage	n	SMD	Yes	Groups02
-0.539379	0.047619	779	24	The preservability of turkey semen quality during liquid storage in relation to strain and age of males	2008	Animal Reproduction Science	1	method	Meleagris gallopavo	4.97991	0.650709	5.63062	Aves	Y	D	Direct	S0281	BUT Big 6	3 hours of storage	No		Y			Motility	Sperm	1	0281A	Massage	n	SMD	Yes	Groups02
-0.232806	0.047619	780	24	The preservability of turkey semen quality during liquid storage in relation to strain and age of males	2008	Animal Reproduction Science	1	method	Meleagris gallopavo	4.97991	0.650709	5.63062	Aves	Y	D	Direct	S0281	BUT Big 6	24 hours storage	No		Y			Motility	Sperm	1	0281A	Massage	n	SMD	Yes	Groups02
-0.473704	0.00757576	781	135	Age-dependent changes in metabolic profile of Turkey spermatozoa as assessed by NMR analysis	2018	PLoS ONE	1	descriptive age and reproductive function	Meleagris gallopavo	3.98393	0.650709	4.63464	Aves	Y	D	Direct	S0201			No		N			Motility	Sperm	1	0201A	Massage	n	Simulation	No	Groups03
-0.758812	0.047619	782	24	The preservability of turkey semen quality during liquid storage in relation to strain and age of males	2008	Animal Reproduction Science	1	method	Meleagris gallopavo	4.97991	0.650709	5.63062	Aves	Y	D	Direct	S0281	Hybrid Large white	24 hours storage	No		Y			Motility	Sperm	1	0281B	Massage	n	SMD	Yes	Groups02
-1.0345	0.047619	783	24	The preservability of turkey semen quality during liquid storage in relation to strain and age of males	2008	Animal Reproduction Science	1	method	Meleagris gallopavo	4.97991	0.650709	5.63062	Aves	Y	D	Direct	S0281	Hybrid Large white	3 hours of storage	No		Y			Motility	Sperm	1	0281B	Massage	n	SMD	Yes	Groups02
-0.70534	0.047619	784	24	The preservability of turkey semen quality during liquid storage in relation to strain and age of males	2008	Animal Reproduction Science	1	method	Meleagris gallopavo	4.97991	0.650709	5.63062	Aves	Y	D	Direct	S0281	Hybrid Large white	48 hours storage	No		Y			Motility	Sperm	1	0281B	Massage	n	SMD	Yes	Groups02
-0.765502	0.0454545	785	25	Age?related changes in the hamster epididymis	1999	The Anatomical Record	1	ageing	Mesocricetus auratus	35.7398	7.93424	43.6741	Mammalia	Y	L	Direct	S0361			No		N			Motility	Sperm	1	0361A	Male dissected	n	Simulation	No	Groups03
-0.933717	0.0454545	786	25	Age?related changes in the hamster epididymis	1999	The Anatomical Record	1	ageing	Mesocricetus auratus	35.7398	7.93424	43.6741	Mammalia	Y	L	Direct	S0361			No		N			Motility	Sperm	1	0361A	Male dissected	n	Simulation	No	Groups03
0.0556497	0.04	787	28	Age-related sperm quality of captive striped bass Morone saxatilis	1999	Journal of the World Aquaculture Society	0	descriptive age and reproductive function	Morone saxatilis	35.7143	0	35.7143	Actinopterygii	N	L	Direct	S0115			No		N			Motility	Sperm	1	0115A	Massage	n	Simulation	No	Groups03
-0.091143	0.04	788	28	Age-related sperm quality of captive striped bass Morone saxatilis	1999	Journal of the World Aquaculture Society	0	descriptive age and reproductive function	Morone saxatilis	35.7143	0	35.7143	Actinopterygii	N	L	Direct	S0115			No		N			Motility	Sperm	1	0115A	Massage	n	Simulation	No	Groups03
-0.866579	0.125	789	11	Characterization of the fertility of male aromatase knockout mice	2001	Journal of Andrology	0	transgene	Mus musculus	18.448	3.14912	21.5971	Mammalia	Y	L	Direct	S0111			No		N			Motility	Sperm	1	0111B	Male dissected	n	SMD	No	Groups02
-0.869963	0.142857	790	10	Aging deteriorates quality of sperm produced by male mice with partial Yq deletion	2017	Systems Biology in Reproductive Medicine	1	transgene	Mus musculus	19.4452	2.15193	21.5971	Mammalia	Y	L	Direct	S0302	Y chromosome deleted		Yes	Mutant		Treatment	Y	Motility	Sperm	1	0302B	Male dissected	n	SMD	No	Groups02
-0.201174	0.111111	791	12	Aging deteriorates quality of sperm produced by male mice with partial Yq deletion	2017	Systems Biology in Reproductive Medicine	1	transgene	Mus musculus	19.4452	2.15193	21.5971	Mammalia	Y	L	Direct	S0302	Control		No	Mutant	N	Control		Motility	Sperm	1	0302A	Male dissected	n	SMD	No	Groups02
-0.473676	0.0588235	792	20	Attractin gene deficiency contributes to testis vacuolization and sperm dysfunction in male mice	2009	Journal of Huazhong University of Science and Technology - Medical Science	0	transgene	Mus musculus	4.32115	2.15193	6.47308	Mammalia	Y	L	Direct	S0233	Atrn mutant		Yes	Mutant		Treatment	Y	Motility	Sperm	1	0233A	Male dissected	n	SMD	No	Groups02
-0.0883156	0.0588235	793	20	Attractin gene deficiency contributes to testis vacuolization and sperm dysfunction in male mice	2009	Journal of Huazhong University of Science and Technology - Medical Science	0	transgene	Mus musculus	4.32115	2.15193	6.47308	Mammalia	Y	L	Direct	S0233	WT		No	Mutant	N	Control		Motility	Sperm	1	0233A	Male dissected	n	SMD	No	Groups02
-0.474019	0.0666667	794	18	BNC1 is required for maintaining mouse spermatogenesis	2012	Genesis	0	transgene	Mus musculus	21.5971	-0.341038	21.5971	Mammalia	Y	L	Direct	S0159	Control- Bnc1 +/+		No	Mutant	N	Control		Motility	Sperm	1	0159A	Male dissected	n	Simulation	No	Groups06
-0.909146	0.0666667	795	18	BNC1 is required for maintaining mouse spermatogenesis	2012	Genesis	0	transgene	Mus musculus	21.5971	-0.341038	21.5971	Mammalia	Y	L	Direct	S0159	Bnc1 -/-		Yes	Mutant		Treatment	Y	Motility	Sperm	1	0159C	Male dissected	n	Simulation	No	Groups06
-0.566436	0.0666667	796	18	BNC1 is required for maintaining mouse spermatogenesis	2012	Genesis	0	transgene	Mus musculus	21.5971	-0.341038	21.5971	Mammalia	Y	L	Direct	S0159	Bnc1 +/-		Yes	Mutant		Treatment	Y	Motility	Sperm	1	0159B	Male dissected	n	Simulation	No	Groups06
-1.07967	0.0909091	797	14	Targeted disruption of the estrogen receptor gene in male mice causes alteration of spermatogenesis and infertility	1996	Endocrinology	0	transgene	Mus musculus	3.39842	0	3.39842	Mammalia	Y	L	Direct	S0221	ERKO -/- strain		Yes	Mutant		Treatment	Y	Motility	Sperm	1	0221B	Male dissected	n	Simulation	No	Groups04
-0.102291	0.0833333	798	15	Targeted disruption of the estrogen receptor gene in male mice causes alteration of spermatogenesis and infertility	1996	Endocrinology	0	transgene	Mus musculus	3.39842	0	3.39842	Mammalia	Y	L	Direct	S0221	ERKO +/+ strain		No	Mutant	N	Control		Motility	Sperm	1	0221A	Male dissected	n	Simulation	No	Groups04
-0.613012	0.142857	799	10	Arylsulfatase A deficiency causes seminolipid accumulation and a lysosomal storage disorder in Sertoli cells	2011	Unpublished	0	treatment effect	Mus musculus	6.48172	6.47308	12.9548	Mammalia	Y	L	Direct	S0232	WT control		No	Mutant	N	Control		Motility	Sperm	1	0232B	Male dissected	n	SMD	No	Groups02
-1.01692	0.142857	800	10	Arylsulfatase A deficiency causes seminolipid accumulation and a lysosomal storage disorder in Sertoli cells	2011	Unpublished	0	treatment effect	Mus musculus	6.48172	6.47308	12.9548	Mammalia	Y	L	Direct	S0232	Arsa -/- mutant		Yes	Mutant		Treatment	Y	Motility	Sperm	1	0232A	Male dissected	n	SMD	No	Groups02
-0.168036	0.037037	801	30	Estrogen actions in the male reproductive system involve estrogen response element-independent pathways	2008	Endocrinology	0	transgene	Mus musculus	21.5971	0	21.5971	Mammalia	Y	L	Direct	S0251	Control		No	Mutant	N	Control		Motility	Sperm	1	0251A	Male dissected	n	Simulation	No	Groups03
-0.217869	0.037037	802	30	Estrogen actions in the male reproductive system involve estrogen response element-independent pathways	2008	Endocrinology	0	transgene	Mus musculus	21.5971	0	21.5971	Mammalia	Y	L	Direct	S0251	Homozygous knockout mutant		Yes	Mutant		Treatment	Y	Motility	Sperm	1	0251C	Male dissected	n	Simulation	No	Groups03
-0.182261	0.037037	803	30	Estrogen actions in the male reproductive system involve estrogen response element-independent pathways	2008	Endocrinology	0	transgene	Mus musculus	21.5971	0	21.5971	Mammalia	Y	L	Direct	S0251	AA/- Heterozygous knowckout		Yes	Mutant		Treatment	Y	Motility	Sperm	1	0251B	Male dissected	n	Simulation	No	Groups03
-0.69899	0.111111	804	12	Knockout of the transcription factor NRF2 disrupts spermatogenesis in an age-dependent manner	2010	Free Radical Biology and Medicine	0	transgene	Mus musculus	8.63365	0	8.63365	Mammalia	Y	L	Direct	S0255	Control		No	Mutant	N	Control		Motility	Sperm	1	0255A	Male dissected	n	SMD	No	Groups02
-0.623621	0.0769231	805	16	Knockout of the transcription factor NRF2 disrupts spermatogenesis in an age-dependent manner	2010	Free Radical Biology and Medicine	0	transgene	Mus musculus	8.63365	0	8.63365	Mammalia	Y	L	Direct	S0255	Nrf2 -/- knockout mutant		Yes	Mutant		Treatment	Y	Motility	Sperm	1	0255B	Male dissected	n	SMD	No	Groups02
-1.82332	0.333333	806	6	Sox8 is a critical regulator of adult Sertoli cell function and male fertility	2008	Developmental Biology	0	transgene	Mus musculus	6.47308	0	6.47308	Mammalia	Y	L	Direct	S0347	Sox8 knockout -/-		Yes	Mutant		Treatment	Y	Motility	Sperm	1	0347B	Male dissected	n	SMD	No	Groups02
0.989933	0.333333	807	6	Sox8 is a critical regulator of adult Sertoli cell function and male fertility	2008	Developmental Biology	0	transgene	Mus musculus	6.47308	0	6.47308	Mammalia	Y	L	Direct	S0347	Sox8 +/- Control		No	Mutant	N	Control		Motility	Sperm	1	0347A	Male dissected	n	SMD	No	Groups02
-0.460524	0.0588235	808	20	Combination of Korean Red Ginseng Extract and Hydrogen-Rich Water Improves Spermatogenesis and Sperm Motility in Male Mice	2020	Chinese Journal of Integrative Medicine	0	treatment effect	Mus musculus	19.4452	2.15193	21.5971	Mammalia	Y	L	Direct	S0352	Red Korean Ginseng + Hydrogen water		Yes	Toxin/chemical		Treatment		Motility	Sperm	1	0352D	Male dissected	n	SMD	No	Groups02
-0.537892	0.0588235	809	20	Combination of Korean Red Ginseng Extract and Hydrogen-Rich Water Improves Spermatogenesis and Sperm Motility in Male Mice	2020	Chinese Journal of Integrative Medicine	0	treatment effect	Mus musculus	19.4452	2.15193	21.5971	Mammalia	Y	L	Direct	S0352	Control		No	Toxin/chemical	N	Control		Motility	Sperm	1	0352A	Male dissected	n	SMD	No	Groups02
-0.104688	0.0588235	810	20	Combination of Korean Red Ginseng Extract and Hydrogen-Rich Water Improves Spermatogenesis and Sperm Motility in Male Mice	2020	Chinese Journal of Integrative Medicine	0	treatment effect	Mus musculus	19.4452	2.15193	21.5971	Mammalia	Y	L	Direct	S0352	Hydrogen rich water		Yes	Toxin/chemical		Treatment		Motility	Sperm	1	0352B	Male dissected	n	SMD	No	Groups02
-0.159739	0.0588235	811	20	Combination of Korean Red Ginseng Extract and Hydrogen-Rich Water Improves Spermatogenesis and Sperm Motility in Male Mice	2020	Chinese Journal of Integrative Medicine	0	treatment effect	Mus musculus	19.4452	2.15193	21.5971	Mammalia	Y	L	Direct	S0352	Red Korean Ginseng		Yes	Toxin/chemical		Treatment		Motility	Sperm	1	0352C	Male dissected	n	SMD	No	Groups02
-0.299007	0.030303	812	36	Spermatogenetic but not immunological defects in mice lacking the ?CstF-64 polyadenylation protein	2011	Journal of Reproductive Immunology	0	transgene	Mus musculus	3.34173	0	3.34173	Mammalia	Y	L	Direct	S0355	Control WT- 129Svev		No	Mutant	N	Control		Motility	Sperm	1	0355A	Male dissected	n	Simulation	No	Groups03
-0.037026	0.0285714	813	38	Spermatogenetic but not immunological defects in mice lacking the ?CstF-64 polyadenylation protein	2011	Journal of Reproductive Immunology	0	transgene	Mus musculus	3.34173	0	3.34173	Mammalia	Y	L	Direct	S0355	Heterzygous Cstf2t mutant		Yes	Mutant		Treatment	Y	Motility	Sperm	1	0355B	Male dissected	n	Simulation	No	Groups03
-0.241972	0.0277778	814	39	Spermatogenetic but not immunological defects in mice lacking the ?CstF-64 polyadenylation protein	2011	Journal of Reproductive Immunology	0	transgene	Mus musculus	3.34173	0	3.34173	Mammalia	Y	L	Direct	S0355	Cstf2t knockout		Yes	Mutant		Treatment	Y	Motility	Sperm	1	0355C	Male dissected	n	Simulation	No	Groups03
-0.622674	0.047619	815	24	Functional deletion of Txndc2 and Txndc3 increases the susceptibility of spermatozoa to age-related oxidative stress	2013	Free Radical Biology and Medicine	0	transgene	Mus musculus	38.8903	8.63365	47.524	Mammalia	Y	L	Direct	S0358	WT		No	Mutant	N	Control		Motility	Sperm	1	0358A	Male dissected	n	Simulation	No	Groups04
-1.45697	0.047619	816	24	Functional deletion of Txndc2 and Txndc3 increases the susceptibility of spermatozoa to age-related oxidative stress	2013	Free Radical Biology and Medicine	0	transgene	Mus musculus	38.8903	8.63365	47.524	Mammalia	Y	L	Direct	S0358	Txndc2 knockout		Yes	Mutant		Treatment	Y	Motility	Sperm	1	0358B	Male dissected	n	Simulation	No	Groups04
-0.560194	0.142857	817	10	Fertilizing ability of spermatozoa from aged C57BL/6NNia mice	1989	Reproduction	0	ageing	Mus musculus	38.8903	10.7942	49.6846	Mammalia	Y	L	Direct	S0359			No		N			Motility	Sperm	1	0359A	Male dissected	n	SMD	No	Groups02
-0.646097	0.0666667	818	18	D-aspartate treatment in vitro improves mouse sperm fertility in young B6N mice: D-aspartate and sperm fertility	2020	Theriogenology	1	treatment effect	Mus musculus	1.99438	0.157556	2.15193	Mammalia	Y	L	Direct	S0367	Control	After 1 hr	No		Y			Motility	Sperm	1	0367A	Male dissected	n	Simulation	No	Groups03
-0.722272	0.0666667	819	18	D-aspartate treatment in vitro improves mouse sperm fertility in young B6N mice: D-aspartate and sperm fertility	2020	Theriogenology	1	treatment effect	Mus musculus	1.99438	0.157556	2.15193	Mammalia	Y	L	Direct	S0367	D-Aspartate used on spermatozoa	After 1 hr of treatment	No		Y			Motility	Sperm	1	0367B	Male dissected	n	Simulation	No	Groups03
-1.54624	0.142857	820	10	PTEN signaling through RAF1 proto-oncogene serine/threonine kinase (RAF1)/ERK in the epididymis is essential for male fertility	2014	Proceedings of the National Academy of Sciences of the United States of America	0	transgene	Mus musculus	20.9409	0.65615	21.5971	Mammalia	Y	L	Direct	S0151	cKO Pten flox/flox		Yes	Mutant		Treatment	Y	Motility	Sperm	1	0151A	Male dissected	n	Simulation	No	Groups04
-0.260403	0.5	821	5	Effects of gestational and lactational exposure to Aroclor 1242 on sperm quality and in vitro fertility in early adult and middle-aged mice	2001	Reproductive Toxicology	0	treatment effect	Mus musculus	14.4592	3.64771	18.1069	Mammalia	Y	L	Direct	S0243	100 mg Aroclor		Yes	Toxin/chemical		Treatment	Y	Motility	Sperm	1	0243E	Male dissected	n	SMD	No	Groups02
-0.358165	0.0833333	822	15	Effects of gestational and lactational exposure to Aroclor 1242 on sperm quality and in vitro fertility in early adult and middle-aged mice	2001	Reproductive Toxicology	0	treatment effect	Mus musculus	14.4592	3.64771	18.1069	Mammalia	Y	L	Direct	S0243	25 mg Aroclor		Yes	Toxin/chemical		Treatment	Y	Motility	Sperm	1	0243C	Male dissected	n	SMD	No	Groups02
0.205812	0.0769231	823	16	Effects of gestational and lactational exposure to Aroclor 1242 on sperm quality and in vitro fertility in early adult and middle-aged mice	2001	Reproductive Toxicology	0	treatment effect	Mus musculus	14.4592	3.64771	18.1069	Mammalia	Y	L	Direct	S0243	10 mg Aroclor		Yes	Toxin/chemical		Treatment	Y	Motility	Sperm	1	0243B	Male dissected	n	SMD	No	Groups02
-0.311322	0.1	824	13	Effects of gestational and lactational exposure to Aroclor 1242 on sperm quality and in vitro fertility in early adult and middle-aged mice	2001	Reproductive Toxicology	0	treatment effect	Mus musculus	14.4592	3.64771	18.1069	Mammalia	Y	L	Direct	S0243	50 mg Aroclor		Yes	Toxin/chemical		Treatment	Y	Motility	Sperm	1	0243D	Male dissected	n	SMD	No	Groups02
-0.166828	0.0769231	825	16	Effects of gestational and lactational exposure to Aroclor 1242 on sperm quality and in vitro fertility in early adult and middle-aged mice	2001	Reproductive Toxicology	0	treatment effect	Mus musculus	14.4592	3.64771	18.1069	Mammalia	Y	L	Direct	S0243	Control		No	Toxin/chemical	N	Control		Motility	Sperm	1	0243A	Male dissected	n	SMD	No	Groups02
-0.422581	0.047619	826	24	Paternal age and its effects on reproduction in C57BL/6NNia mice	1988	Journals of Gerontology	1	ageing	Mus musculus	38.8903	10.7942	49.6846	Mammalia	Y	L	Direct	S0265			No		N			Motility	Sperm	1	0265A	Male dissected	n	SMD	No	Groups02
-1.0135	0.0769231	827	16	Structure and gametogenic potential of seminiferous tubules in ageing mice	1982	Journal of Reproduction and Fertility	1	ageing	Mus musculus	38.8903	4.31251	43.2028	Mammalia	Y	L	Direct	S054			No		N			Motility	Sperm	1	054A	Male dissected	n	SMD	No	Groups02
1.22157	0.0588235	828	20	Responses to genotoxicity in mouse testicular germ cells and epididymal spermatozoa are affected by increased age	2019	Toxicology Letters	0	treatment effect	Mus musculus	32.4	0	32.4	Mammalia	Y	L	Direct	S0274	Cyclophamide toxin		Yes	Toxin/chemical		Treatment	Y	Motility	Sperm	1	0274B	Male dissected	n	SMD	No	Groups02
0.957056	0.0588235	829	20	Responses to genotoxicity in mouse testicular germ cells and epididymal spermatozoa are affected by increased age	2019	Toxicology Letters	0	treatment effect	Mus musculus	32.4	0	32.4	Mammalia	Y	L	Direct	S0274	Control		No	Toxin/chemical	N	Control		Motility	Sperm	1	0274A	Male dissected	n	SMD	No	Groups02
-0.101568	0.333333	830	6	Deletion of DDB1-and CUL4-associated factor-17 (Dcaf17) gene causes spermatogenesis defects and male infertility in mice	2018	Scientific Reports	0	transgene	Mus musculus	12.9548	0	12.9548	Mammalia	Y	L	Direct	S0297	Control		No	Mutant	N	Control		Motility	Sperm	1	0297A	Male dissected	n	SMD	No	Groups02
-1.83061	0.333333	831	6	Deletion of DDB1-and CUL4-associated factor-17 (Dcaf17) gene causes spermatogenesis defects and male infertility in mice	2018	Scientific Reports	0	transgene	Mus musculus	12.9548	0	12.9548	Mammalia	Y	L	Direct	S0297	Dcaf17 knockout		Yes	Mutant		Treatment	Y	Motility	Sperm	1	0297B	Male dissected	n	SMD	No	Groups02
0.285173	0.0104167	832	99	Study on the development of sperm motility and social dominance of male mice	2003	Physiology and Behavior	0	descriptive age and reproductive function	Mus musculus	10.4705	0.65615	11.1266	Mammalia	Y	L	Direct	S0220			No		N			Motility	Sperm	1	0220A	Male dissected	n	Simulation	No	Groups011
-1.09845	0.0526316	833	22	A Wt1-Dmrt1 Transgene Restores DMRT1 to Sertoli Cells of Dmrt1-/- Testes: A Novel Model of DMRT1-Deficient Germ Cells	2013	Biology of Reproduction	0	transgene	Mus musculus	12.9634	8.63365	21.5971	Mammalia	Y	L	Direct	S0225	Control		No	Mutant	N	Control		Motility	Sperm	1	0225A	Male dissected	n	SMD	No	Groups02
-0.77244	0.0526316	834	22	A Wt1-Dmrt1 Transgene Restores DMRT1 to Sertoli Cells of Dmrt1-/- Testes: A Novel Model of DMRT1-Deficient Germ Cells	2013	Biology of Reproduction	0	transgene	Mus musculus	12.9634	8.63365	21.5971	Mammalia	Y	L	Direct	S0225	Transgenic		Yes	Mutant		Treatment	Y	Motility	Sperm	1	0225B	Male dissected	n	SMD	No	Groups02
-0.83718	0.142857	835	10	GATA4 regulates Sertoli cell function and fertility in adult male mice	2011	Molecular and Cellular Endocrinology	0	transgene	Mus musculus	7.56201	1.07164	8.63365	Mammalia	Y	L	Direct	S0346	Gata 4 knockout		Yes	Mutant		Treatment	Y	Motility	Sperm	1	0346B	Male dissected	n	SMD	No	Groups02
-0.208372	0.142857	836	10	GATA4 regulates Sertoli cell function and fertility in adult male mice	2011	Molecular and Cellular Endocrinology	0	transgene	Mus musculus	7.56201	1.07164	8.63365	Mammalia	Y	L	Direct	S0346	Control		No	Mutant	N	Control		Motility	Sperm	1	0346A	Male dissected	n	SMD	No	Groups02
0.567568	0.0909091	837	14	Effects of prenatal exposure to 5-fluoro-2 '-deoxyuridine on developing central nervous system and reproductive function in male offspring of mice	1998	Teratogenesis, Carcinogenesis, and Mutagenesis	0	treatment effect	Mus musculus	2.49297	1.65334	4.14631	Mammalia	Y	L	Direct	S0306	Mother treated with Flouro-deoxy-uridine		Yes	Toxin/chemical		Treatment	Y	Motility	Sperm	1	0306B	Male dissected	n	SMD	No	Groups02
-0.07679	0.111111	838	12	Effects of prenatal exposure to 5-fluoro-2 '-deoxyuridine on developing central nervous system and reproductive function in male offspring of mice	1998	Teratogenesis, Carcinogenesis, and Mutagenesis	0	treatment effect	Mus musculus	2.49297	1.65334	4.14631	Mammalia	Y	L	Direct	S0306	Control		No	Toxin/chemical	N	Control		Motility	Sperm	1	0306A	Male dissected	n	SMD	No	Groups02
-1.47869	0.037037	839	30	Advancing age increases sperm chromatin damage and impairs fertility in peroxiredoxin 6 null mice	2015	Redox Biology	1	ageing	Mus musculus	38.8817	-0.00864229	38.8817	Mammalia	Y	L	Direct	S0149	Prdx6-/-		Yes	Mutant		Treatment	Y	Motility	Sperm	1	0149B	Male dissected	n	Simulation	No	Groups03
-0.591105	0.166667	840	9	Characterization of the fertility of male aromatase knockout mice	2001	Journal of Andrology	0	transgene	Mus musculus	18.448	3.14912	21.5971	Mammalia	Y	L	Direct	S0111			No		N			Motility	Sperm	1	0111A	Male dissected	n	SMD	No	Groups02
-1.55791	0.037037	841	30	Advancing age increases sperm chromatin damage and impairs fertility in peroxiredoxin 6 null mice	2015	Redox Biology	1	ageing	Mus musculus	38.8817	-0.00864229	38.8817	Mammalia	Y	L	Direct	S0149	WT		No	Mutant	N	Control		Motility	Sperm	1	0149A	Male dissected	n	Simulation	No	Groups03
-0.359843	0.0666667	842	18	PTEN signaling through RAF1 proto-oncogene serine/threonine kinase (RAF1)/ERK in the epididymis is essential for male fertility	2014	Proceedings of the National Academy of Sciences of the United States of America	0	transgene	Mus musculus	20.9409	0.65615	21.5971	Mammalia	Y	L	Direct	S0151	Control		No	Mutant	N	Control		Motility	Sperm	1	0151B	Male dissected	n	Simulation	No	Groups04
-0.509934	0.125	843	11	Is male reproductive senescence minimized in Mus species with high levels of sperm competition?	2017	Biological Journal of the Linnean Society	1	ageing	Mus musculus	43.685	6.68026	50.3653	Mammalia	Y	L	Direct	S0196	MBP- WT		No		N			Motility	Sperm	1	0196A	Male dissected	n	SMD	No	Groups02
-1.03366	0.142857	844	10	The Asprosin-OLFR734 hormonal signaling axis modulates male fertility	2019	Cell Discovery	1	mechanisms of ageing	Mus musculus	14.9578	0.65615	15.614	Mammalia	Y	L	Direct	S0280	Control WT		No	Mutant	N	Control		Motility	Sperm	1	0280A	Male dissected	n	SMD	No	Groups02
-0.973557	0.142857	845	10	The Asprosin-OLFR734 hormonal signaling axis modulates male fertility	2019	Cell Discovery	1	mechanisms of ageing	Mus musculus	14.9578	0.65615	15.614	Mammalia	Y	L	Direct	S0280	Olfr734 KO		Yes	Mutant		Treatment	Y	Motility	Sperm	1	0280B	Male dissected	n	SMD	No	Groups02
-0.905549	0.142857	846	10	The Asprosin-OLFR734 hormonal signaling axis modulates male fertility	2019	Cell Discovery	1	mechanisms of ageing	Mus musculus	14.9578	0.65615	15.614	Mammalia	Y	L	Direct	S0280	Olfr734 KO + Asprosin		Yes	Mutant		Treatment	Y	Motility	Sperm	1	0280D	Male dissected	n	SMD	No	Groups02
-0.206574	0.142857	847	10	The Asprosin-OLFR734 hormonal signaling axis modulates male fertility	2019	Cell Discovery	1	mechanisms of ageing	Mus musculus	14.9578	0.65615	15.614	Mammalia	Y	L	Direct	S0280	WT + Asprosin		Yes	Medicine		Treatment		Motility	Sperm	1	0280C	Male dissected	n	SMD	No	Groups02
-0.588528	0.125	848	11	Is male reproductive senescence minimized in Mus species with high levels of sperm competition?	2017	Biological Journal of the Linnean Society	1	ageing	Mus spicilegus	50.553	7.7305	58.2835	Mammalia	Y	L	Direct	S0196	ZRU		No		N			Motility	Sperm	1	0196C	Male dissected	n	SMD	No	Groups02
-0.588182	0.125	849	11	Is male reproductive senescence minimized in Mus species with high levels of sperm competition?	2017	Biological Journal of the Linnean Society	1	ageing	Mus spretus	50.1991	8.37651	58.5756	Mammalia	Y	L	Direct	S0196	SEB		No		N			Motility	Sperm	1	0196B	Male dissected	n	SMD	No	Groups02
-0.468315	0.012987	850	80	Reproductive capacity of male bank voles (Myodes glareolus SCHREBER, 1780) - Age-dependent changes in functional activity of epididymal sperm	2013	Belgian Journal of Zoology	1	ageing	Myodes glareolus	24.5283	-1.20069	24.5283	Mammalia	Y	L	Direct	S0114			No		N			Motility	Sperm	1	0114A	Male dissected	n	Simulation	No	Groups08
0.0328396	0.0243902	851	44	Effect of age and postmortem time on some White-Tailed deer (Odocoileus virginianus texanus) epididymal sperm characteristics and response of cryopreservation	2010	American Journal of Animal and Veterinary Sciences	0	method	Odocoileus virginianus	37.0599	2.22359	39.2835	Mammalia	N	W	Indirect	S067			No		Y			Motility	Sperm	1	067A	Male dissected	n	Simulation	No	Groups03
0.15521	0.0833333	852	15	Influence of pejerrey Odontesthes bonariensis (Valenciennes, 1835) broodstock age on gamete quality, reproductive performance and plasma sex steroid levels during the spawning season	2014	Aquaculture Research	1	ageing	Odontesthes bonariensis	45.4545	36.3636	81.8182	Actinopterygii	N	D	Direct	S0329	September	After 29 s of activation	No		N			Motility	Sperm	1	0329A	Massage	n	Simulation	No	Groups03
0.366927	0.0833333	853	15	Influence of pejerrey Odontesthes bonariensis (Valenciennes, 1835) broodstock age on gamete quality, reproductive performance and plasma sex steroid levels during the spawning season	2014	Aquaculture Research	1	ageing	Odontesthes bonariensis	45.4545	36.3636	81.8182	Actinopterygii	N	D	Direct	S0329	September	After 9 s of activation	No		N			Motility	Sperm	1	0329A	Massage	n	Simulation	No	Groups03
0.351426	0.0833333	854	15	Influence of pejerrey Odontesthes bonariensis (Valenciennes, 1835) broodstock age on gamete quality, reproductive performance and plasma sex steroid levels during the spawning season	2014	Aquaculture Research	1	ageing	Odontesthes bonariensis	45.4545	36.3636	81.8182	Actinopterygii	N	D	Direct	S0329	August	After 29 s of activation	No		N			Motility	Sperm	1	0329A	Massage	n	Simulation	No	Groups03
-0.599565	0.0833333	855	15	Influence of pejerrey Odontesthes bonariensis (Valenciennes, 1835) broodstock age on gamete quality, reproductive performance and plasma sex steroid levels during the spawning season	2014	Aquaculture Research	1	ageing	Odontesthes bonariensis	45.4545	36.3636	81.8182	Actinopterygii	N	D	Direct	S0329	November	After 29 s of activation	No		N			Motility	Sperm	1	0329A	Massage	n	Simulation	No	Groups03
-0.421482	0.0833333	856	15	Influence of pejerrey Odontesthes bonariensis (Valenciennes, 1835) broodstock age on gamete quality, reproductive performance and plasma sex steroid levels during the spawning season	2014	Aquaculture Research	1	ageing	Odontesthes bonariensis	45.4545	36.3636	81.8182	Actinopterygii	N	D	Direct	S0329	November	After 9 s of activation	No		N			Motility	Sperm	1	0329A	Massage	n	Simulation	No	Groups03
0.367971	0.0833333	857	15	Influence of pejerrey Odontesthes bonariensis (Valenciennes, 1835) broodstock age on gamete quality, reproductive performance and plasma sex steroid levels during the spawning season	2014	Aquaculture Research	1	ageing	Odontesthes bonariensis	45.4545	36.3636	81.8182	Actinopterygii	N	D	Direct	S0329	October	After 9 s of activation	No		N			Motility	Sperm	1	0329A	Massage	n	Simulation	No	Groups03
-0.103509	0.0833333	858	15	Influence of pejerrey Odontesthes bonariensis (Valenciennes, 1835) broodstock age on gamete quality, reproductive performance and plasma sex steroid levels during the spawning season	2014	Aquaculture Research	1	ageing	Odontesthes bonariensis	45.4545	36.3636	81.8182	Actinopterygii	N	D	Direct	S0329	October	After 29 s of activation	No		N			Motility	Sperm	1	0329A	Massage	n	Simulation	No	Groups03
-0.0989977	0.0833333	859	15	Influence of pejerrey Odontesthes bonariensis (Valenciennes, 1835) broodstock age on gamete quality, reproductive performance and plasma sex steroid levels during the spawning season	2014	Aquaculture Research	1	ageing	Odontesthes bonariensis	45.4545	36.3636	81.8182	Actinopterygii	N	D	Direct	S0329	August	After 9 s of activation	No		N			Motility	Sperm	1	0329A	Massage	n	Simulation	No	Groups03
0.391213	0.0526316	860	22	Fertilization dynamics in rainbow trout (Oncorhynchus mykiss): Effect of male age, social experience, and sperm concentration and motility on in vitro fertilization	2002	Canadian Journal of Fisheries and Aquatic Sciences	0	descriptive age and reproductive function	Oncorhynchus mykiss	13.6426	0	13.6364	Actinopterygii	N	W	Indirect	S0107	Sperm collected on day 16 of experiment		No		N			Motility	Sperm	1	0107A	Massage	n	SMD	No	Groups02
-0.151044	0.0526316	861	22	Fertilization dynamics in rainbow trout (Oncorhynchus mykiss): Effect of male age, social experience, and sperm concentration and motility on in vitro fertilization	2002	Canadian Journal of Fisheries and Aquatic Sciences	0	descriptive age and reproductive function	Oncorhynchus mykiss	13.6426	0	13.6364	Actinopterygii	N	W	Indirect	S0107	Sperm collected on day 1 of experiment		No		N			Motility	Sperm	1	0107A	Massage	n	SMD	No	Groups02
0.271315	0.0526316	862	22	Fertilization dynamics in rainbow trout (Oncorhynchus mykiss): Effect of male age, social experience, and sperm concentration and motility on in vitro fertilization	2002	Canadian Journal of Fisheries and Aquatic Sciences	0	descriptive age and reproductive function	Oncorhynchus mykiss	13.6426	0	13.6364	Actinopterygii	N	W	Indirect	S0107	Sperm collected on day 8 of experiment		No		N			Motility	Sperm	1	0107A	Massage	n	SMD	No	Groups02
-0.192787	0.04	863	28	Sperm output in rainbow trout (Salmo gairdneri) - Effect of age, timing and frequency of stripping and presence of females	1984	Aquaculture	0	descriptive age and reproductive function	Oncorhynchus mykiss	13.6364	0	13.6364	Actinopterygii	Y	D	Direct	S0279	1 week interval		No		N			Motility	Sperm	1	0279A	Massage	n	SMD	Yes	Groups02
0.378841	0.04	864	28	Sperm output in rainbow trout (Salmo gairdneri) - Effect of age, timing and frequency of stripping and presence of females	1984	Aquaculture	0	descriptive age and reproductive function	Oncorhynchus mykiss	13.6364	0	13.6364	Actinopterygii	Y	D	Direct	S0279	2 week interval		No		N			Motility	Sperm	1	0279B	Massage	n	SMD	Yes	Groups02
0.287019	0.04	865	28	Sperm output in rainbow trout (Salmo gairdneri) - Effect of age, timing and frequency of stripping and presence of females	1984	Aquaculture	0	descriptive age and reproductive function	Oncorhynchus mykiss	13.6364	0	13.6364	Actinopterygii	Y	D	Direct	S0279	4 week interval		No		N			Motility	Sperm	1	0279C	Massage	n	SMD	Yes	Groups02
-0.0458494	0.04	866	28	Sperm output in rainbow trout (Salmo gairdneri) - Effect of age, timing and frequency of stripping and presence of females	1984	Aquaculture	0	descriptive age and reproductive function	Oncorhynchus mykiss	13.6364	0	13.6364	Actinopterygii	Y	D	Direct	S0279	1 week interval		No		N			Motility	Sperm	1	0279A	Massage	n	SMD	Yes	Groups02
-0.180568	0.04	867	28	Sperm output in rainbow trout (Salmo gairdneri) - Effect of age, timing and frequency of stripping and presence of females	1984	Aquaculture	0	descriptive age and reproductive function	Oncorhynchus mykiss	13.6364	0	13.6364	Actinopterygii	Y	D	Direct	S0279	2 week interval		No		N			Motility	Sperm	1	0279B	Massage	n	SMD	Yes	Groups02
-0.364149	0.04	868	28	Sperm output in rainbow trout (Salmo gairdneri) - Effect of age, timing and frequency of stripping and presence of females	1984	Aquaculture	0	descriptive age and reproductive function	Oncorhynchus mykiss	13.6364	0	13.6364	Actinopterygii	Y	D	Direct	S0279	4 week interval		No		N			Motility	Sperm	1	0279C	Massage	n	SMD	Yes	Groups02
-1.46306	0.0588235	869	20	Effect of the age of broodstock males on sperm function during cold storage in the trout (Oncorhynchus mykiss)	2017	Andrologia	0	descriptive age and reproductive function	Oncorhynchus mykiss	27.2727	0	27.2727	Actinopterygii	N	D	Direct	S081	Stored sperm		No		Y			Motility	Sperm	1	081A	Massage	n	Simulation	Yes	Groups03
-0.487287	0.0588235	870	20	Effect of the age of broodstock males on sperm function during cold storage in the trout (Oncorhynchus mykiss)	2017	Andrologia	0	descriptive age and reproductive function	Oncorhynchus mykiss	27.2727	0	27.2727	Actinopterygii	N	D	Direct	S081	Fresh sperm		No		N			Motility	Sperm	1	081A	Massage	n	Simulation	Yes	Groups03
-2.00703	0.0666667	871	18	Fertilization dynamics in sockeye salmon and a comparison of sperm from alternative male phenotypes	2001	Journal of Fish Biology	0	sexual selection	Oncorhynchus nerka	40	20	60	Actinopterygii	N	W	Indirect	S039			No		N			Motility	Sperm	-1	039B	Massage	n	Test stat	No	2 Groups0
-1.00214	0.0666667	872	18	Fertilization dynamics in sockeye salmon and a comparison of sperm from alternative male phenotypes	2001	Journal of Fish Biology	0	sexual selection	Oncorhynchus nerka	40	20	60	Actinopterygii	N	W	Indirect	S039			No		N			Motility	Sperm	-1	039B	Massage	n	Test stat	No	2 Groups0
0.0801713	0.0714286	873	17	Determination of enzyme activity in rabbit seminal plasma and its relationship with quality semen parameters	2015	World Rabbit Science	0	descriptive age and reproductive function	Oryctolagus cuniculus	0	NA	NA	Mammalia	Y	L	Direct	S0150			No		N			Motility	Sperm	1	0150A	Masturbated	y	Test stat	Yes	Continous0
-0.293196	0.030303	874	36	Effects of parsley supplementation on the seminal quality, blood lipid profile and oxidant status of young and old male rabbits	2017	World Rabbit Science	0	treatment effect	Oryctolagus cuniculus	22.1453	0	22.1453	Mammalia	Y	L	Direct	S0245			No		N			Motility	Sperm	1	0245A	Masturbated	y	SMD	No	Groups02
0.279608	0.125	875	11	Investigation of scrotal circumference, testicular dimensions and semen characteristics of the vulnerable Arabian oryx (Oryx leucoryx): an approach supports the future use of artificial insemination	2017	Italian Journal of Animal Science	0	descriptive age and reproductive function	Oryx leucoryx	36.813	8.49329	45.3063	Mammalia	N	W	Direct	S086			No		N			Motility	Sperm	1	086A	Electroejaculation	n	Simulation	No	Groups04
-1.71845	0.2	876	8	Does advanced age affect reproductive variables, semen composition, and liquid semen storage during different seasons in Boujaad rams?	2018	Animal Reproduction Science	0	descriptive age and reproductive function	Ovis aries	19.7139	5.97049	25.6844	Mammalia	N	D	Direct	S0140	Spring	8 hrs storage	No		Y			Motility	Sperm	1	0140A	Masturbated	y	SMD	No	Groups02
-1.92799	0.2	877	8	Does advanced age affect reproductive variables, semen composition, and liquid semen storage during different seasons in Boujaad rams?	2018	Animal Reproduction Science	0	descriptive age and reproductive function	Ovis aries	19.7139	5.97049	25.6844	Mammalia	N	D	Direct	S0140	Summer	8 hrs storage	No		Y			Motility	Sperm	1	0140A	Masturbated	y	SMD	No	Groups02
-1.4003	0.2	878	8	Does advanced age affect reproductive variables, semen composition, and liquid semen storage during different seasons in Boujaad rams?	2018	Animal Reproduction Science	0	descriptive age and reproductive function	Ovis aries	19.7139	5.97049	25.6844	Mammalia	N	D	Direct	S0140	Autumn	0 hrs storage	No		N			Motility	Sperm	1	0140A	Masturbated	y	SMD	No	Groups02
-1.45926	0.2	879	8	Does advanced age affect reproductive variables, semen composition, and liquid semen storage during different seasons in Boujaad rams?	2018	Animal Reproduction Science	0	descriptive age and reproductive function	Ovis aries	19.7139	5.97049	25.6844	Mammalia	N	D	Direct	S0140	Spring	0 hrs storage	No		N			Motility	Sperm	1	0140A	Masturbated	y	SMD	No	Groups02
-0.98335	0.2	880	8	Does advanced age affect reproductive variables, semen composition, and liquid semen storage during different seasons in Boujaad rams?	2018	Animal Reproduction Science	0	descriptive age and reproductive function	Ovis aries	19.7139	5.97049	25.6844	Mammalia	N	D	Direct	S0140	Autumn	8 hrs storage	No		Y			Motility	Sperm	1	0140A	Masturbated	y	SMD	No	Groups02
-1.37216	0.2	881	8	Does advanced age affect reproductive variables, semen composition, and liquid semen storage during different seasons in Boujaad rams?	2018	Animal Reproduction Science	0	descriptive age and reproductive function	Ovis aries	19.7139	5.97049	25.6844	Mammalia	N	D	Direct	S0140	Summer	0 hrs storage	No		N			Motility	Sperm	1	0140A	Masturbated	y	SMD	No	Groups02
-1.90945	0.2	882	8	Does advanced age affect reproductive variables, semen composition, and liquid semen storage during different seasons in Boujaad rams?	2018	Animal Reproduction Science	0	descriptive age and reproductive function	Ovis aries	19.7139	5.97049	25.6844	Mammalia	N	D	Direct	S0140	Spring	24 hrs storage	No		Y			Motility	Sperm	1	0140A	Masturbated	y	SMD	No	Groups02
-1.24472	0.2	883	8	Does advanced age affect reproductive variables, semen composition, and liquid semen storage during different seasons in Boujaad rams?	2018	Animal Reproduction Science	0	descriptive age and reproductive function	Ovis aries	19.7139	5.97049	25.6844	Mammalia	N	D	Direct	S0140	Autumn	24 hrs storage	No		Y			Motility	Sperm	1	0140A	Masturbated	y	SMD	No	Groups02
-1.59308	0.2	884	8	Does advanced age affect reproductive variables, semen composition, and liquid semen storage during different seasons in Boujaad rams?	2018	Animal Reproduction Science	0	descriptive age and reproductive function	Ovis aries	19.7139	5.97049	25.6844	Mammalia	N	D	Direct	S0140	Winter	0 hrs storage	No		N			Motility	Sperm	1	0140A	Masturbated	y	SMD	No	Groups02
-1.80904	0.2	885	8	Does advanced age affect reproductive variables, semen composition, and liquid semen storage during different seasons in Boujaad rams?	2018	Animal Reproduction Science	0	descriptive age and reproductive function	Ovis aries	19.7139	5.97049	25.6844	Mammalia	N	D	Direct	S0140	Summer	24 hrs storage	No		Y			Motility	Sperm	1	0140A	Masturbated	y	SMD	No	Groups02
-1.27857	0.2	886	8	Does advanced age affect reproductive variables, semen composition, and liquid semen storage during different seasons in Boujaad rams?	2018	Animal Reproduction Science	0	descriptive age and reproductive function	Ovis aries	19.7139	5.97049	25.6844	Mammalia	N	D	Direct	S0140	Winter	8 hrs storage	No		Y			Motility	Sperm	1	0140A	Masturbated	y	SMD	No	Groups02
-1.57181	0.2	887	8	Does advanced age affect reproductive variables, semen composition, and liquid semen storage during different seasons in Boujaad rams?	2018	Animal Reproduction Science	0	descriptive age and reproductive function	Ovis aries	19.7139	5.97049	25.6844	Mammalia	N	D	Direct	S0140	Winter	24 hrs storage	No		Y			Motility	Sperm	1	0140A	Masturbated	y	SMD	No	Groups02
0.405896	0.142857	888	10	Effect of ram age on structural and functional competence of frozen-thawed spermatozoa in dairy sheep	2010	Reproduction in Domestic Animals	0	descriptive age and reproductive function	Ovis aries	20.0518	0	20.0518	Mammalia	N	D	Direct	S060	Frozen semen		No		Y			Motility	Sperm	1	060A	Masturbated	y	SMD	No	Groups02
0.0504114	0.047619	889	24	Sperm motion characteristics of Garole rams raised for a prolonged period in a semi-arid tropical environment	2003	Tropical Animal Health and Production	0	descriptive age and reproductive function	Ovis aries	16.8976	3.15422	20.0518	Mammalia	N	D	Direct	S0101			No		N			Motility	Sperm	1	0101A	Masturbated	y	Simulation	No	Groups03
0.308614	0.111111	890	12	Sperm motion characteristics of Garole × Malpura sheep evolved in a semi-arid tropical environment through introgression of FecB gene	2007	Animal Reproduction Science	0	descriptive age and reproductive function	Ovis aries	17.4609	1.46446	18.9253	Mammalia	N	D	Direct	S0278			No		N			Motility	Sperm	1	0278A	Masturbated	y	Simulation	No	Groups03
-0.372473	0.0666667	891	18	Male reproductive characteristics of sheep in the Indian arid zone	1981	The Journal of Agricultural Science	0	descriptive age and reproductive function	Ovis aries	14.4193	0	14.4193	Mammalia	N	D	Direct	S0258	Magra		No		N			Motility	Sperm	1	0258B	Masturbated	y	Simulation	No	Groups03
-0.196019	0.0666667	892	18	Male reproductive characteristics of sheep in the Indian arid zone	1981	The Journal of Agricultural Science	0	descriptive age and reproductive function	Ovis aries	14.4193	0	14.4193	Mammalia	N	D	Direct	S0258	Marwari		No		N			Motility	Sperm	1	0258A	Masturbated	y	Simulation	No	Groups03
0.345521	0.2	893	8	Effect of the type of egg yolk, removal of seminal plasma and donor age on ram sperm cryopreservation	2017	Animal Reproduction	0	method	Ovis aries	3.15422	0	3.15422	Mammalia	N	D	Direct	S0365	Washed sperm	Clarified egg yolk medium	No		Y			Motility	Sperm	1	0365A	Masturbated	y	SMD	Yes	Groups02
0.42765	0.2	894	8	Effect of the type of egg yolk, removal of seminal plasma and donor age on ram sperm cryopreservation	2017	Animal Reproduction	0	method	Ovis aries	3.15422	0	3.15422	Mammalia	N	D	Direct	S0365	Washed sperm	Powder egg yolk medium	No		Y			Motility	Sperm	1	0365A	Masturbated	y	SMD	Yes	Groups02
0.394183	0.2	895	8	Effect of the type of egg yolk, removal of seminal plasma and donor age on ram sperm cryopreservation	2017	Animal Reproduction	0	method	Ovis aries	3.15422	0	3.15422	Mammalia	N	D	Direct	S0365	Non-washed	Powder egg yolk medium	No		Y			Motility	Sperm	1	0365A	Masturbated	y	SMD	Yes	Groups02
0.0238674	0.2	896	8	Effect of the type of egg yolk, removal of seminal plasma and donor age on ram sperm cryopreservation	2017	Animal Reproduction	0	method	Ovis aries	3.15422	0	3.15422	Mammalia	N	D	Direct	S0365	Non-washed	Fresh egg yolk medium	No		Y			Motility	Sperm	1	0365A	Masturbated	y	SMD	Yes	Groups02
0.100655	0.2	897	8	Effect of the type of egg yolk, removal of seminal plasma and donor age on ram sperm cryopreservation	2017	Animal Reproduction	0	method	Ovis aries	3.15422	0	3.15422	Mammalia	N	D	Direct	S0365	Non-washed	Clarified egg yolk medium	No		Y			Motility	Sperm	1	0365A	Masturbated	y	SMD	Yes	Groups02
0.11058	0.2	898	8	Effect of the type of egg yolk, removal of seminal plasma and donor age on ram sperm cryopreservation	2017	Animal Reproduction	0	method	Ovis aries	3.15422	0	3.15422	Mammalia	N	D	Direct	S0365	Washed sperm	Fresh egg yolk medium	No		Y			Motility	Sperm	1	0365A	Masturbated	y	SMD	Yes	Groups02
-0.0620796	0.00103842	899	966	Semen characteristics of a ram population in southern Spain: An on-farm program of elimination of low-fertility males diagnosed by electroejaculation	2020	Small Ruminant Research	0	descriptive age and reproductive function	Ovis aries	25.6844	0	25.6844	Mammalia	N	D	Indirect	S0320			No		N			Motility	Sperm	-1	0320A	Electroejaculation	n	Test stat	No	Continous0
0.737335	0.0769231	900	16	Developmental changes in pituitary-gonadal function in free-ranging lions (Panthera leo leo) of the Serengeti Plains and Ngorongoro Crater	1991	Journal of Reproduction and Fertility	0	descriptive age and reproductive function	Panthera leo	29.2135	2.47191	31.6854	Mammalia	N	W	Direct	S0207	Serengeti population		No		N			Motility	Sperm	1	0207A	Electroejaculation	n	SMD	No	Groups02
0	0.111111	901	12	Developmental changes in pituitary-gonadal function in free-ranging lions (Panthera leo leo) of the Serengeti Plains and Ngorongoro Crater	1991	Journal of Reproduction and Fertility	0	descriptive age and reproductive function	Panthera leo	29.2135	2.47191	31.6854	Mammalia	N	W	Direct	S0207	Ngorongoro population		No		N			Motility	Sperm	1	0207B	Electroejaculation	n	SMD	No	Groups02
-0.0381393	0.25	902	7	Semen characteristics and sperm morphology in the Arabian leopard (Panthera pardus nimr) and how these vary with age and season	2005	Reproduction, Fertility and Development	0	descriptive age and reproductive function	Panthera pardus	60.6541	4.66563	65.3188	Mammalia	N	C	Direct	S0395			No		N			Motility	Sperm	1	0395A	Electroejaculation	n	SMD	No	Groups02
0.232398	0.0416667	903	27	Evaluation of pheasant semen production during the reproductive season.	1993	Reproduction, nutrition, development	0	descriptive age and reproductive function	Phasianus colchicus	0.590209	-0.70825	0.590209	Aves	N	D	Direct	S0178			No		N			Motility	Sperm	1	0178A	Massage	n	Simulation	Yes	Groups014
-0.981112	0.0769231	904	16	Sperm structural and motility changes during aging in the Brown Norway rat	2001	Journal of Andrology	1	ageing	Rattus norvegicus	46.346	1.94165	48.2876	Mammalia	Y	L	Direct	S0109			No		N			Motility	Sperm	1	0109B	Male dissected	n	SMD	No	Groups02
-0.463332	0.0769231	905	16	Sperm structural and motility changes during aging in the Brown Norway rat	2001	Journal of Andrology	1	ageing	Rattus norvegicus	46.346	1.94165	48.2876	Mammalia	Y	L	Direct	S0109			No		N			Motility	Sperm	1	0109B	Male dissected	n	SMD	No	Groups02
1.69953	0.111111	906	12	Methylmercury- and mercuric-chloride-induced alterations in rat epididymal sperm	1988	Toxicology Letters	0	treatment effect	Rattus norvegicus	4.08687	0	4.08687	Mammalia	Y	L	Direct	S0262	10 ug MMC		Yes	Toxin/chemical		Treatment	Y	Motility	Sperm	1	0262D	Male dissected	n	Simulation	No	Groups03
1.71651	0.111111	907	12	Methylmercury- and mercuric-chloride-induced alterations in rat epididymal sperm	1988	Toxicology Letters	0	treatment effect	Rattus norvegicus	4.08687	0	4.08687	Mammalia	Y	L	Direct	S0262	10 ug MC		Yes	Toxin/chemical		Treatment	Y	Motility	Sperm	1	0262F	Male dissected	n	Simulation	No	Groups03
1.40528	0.0833333	908	15	Methylmercury- and mercuric-chloride-induced alterations in rat epididymal sperm	1988	Toxicology Letters	0	treatment effect	Rattus norvegicus	4.08687	0	4.08687	Mammalia	Y	L	Direct	S0262	Control		No	Toxin/chemical	N	Control		Motility	Sperm	1	0262A	Male dissected	n	Simulation	No	Groups03
1.90095	0.111111	909	12	Methylmercury- and mercuric-chloride-induced alterations in rat epididymal sperm	1988	Toxicology Letters	0	treatment effect	Rattus norvegicus	4.08687	0	4.08687	Mammalia	Y	L	Direct	S0262	5 ug MMC		Yes	Toxin/chemical		Treatment	Y	Motility	Sperm	1	0262C	Male dissected	n	Simulation	No	Groups03
1.29724	0.0833333	910	15	Methylmercury- and mercuric-chloride-induced alterations in rat epididymal sperm	1988	Toxicology Letters	0	treatment effect	Rattus norvegicus	4.08687	0	4.08687	Mammalia	Y	L	Direct	S0262	Vehicle treated		No	Toxin/chemical	N	Control		Motility	Sperm	1	0262B	Male dissected	n	Simulation	No	Groups03
1.53865	0.111111	911	12	Methylmercury- and mercuric-chloride-induced alterations in rat epididymal sperm	1988	Toxicology Letters	0	treatment effect	Rattus norvegicus	4.08687	0	4.08687	Mammalia	Y	L	Direct	S0262	5 ug MC		Yes	Toxin/chemical		Treatment	Y	Motility	Sperm	1	0262E	Male dissected	n	Simulation	No	Groups03
-0.965593	0.0769231	912	16	S-allyl cysteine ameliorates the quality of sperm and provides protection from age-related sperm dysfunction and oxidative stress in rats	2014	Journal of Clinical Biochemistry and Nutrition	0	treatment effect	Rattus norvegicus	33.7744	3.06747	36.8419	Mammalia	Y	L	Direct	S0276			No		N			Motility	Sperm	1	0276A	Male dissected	n	Simulation	No	Groups04
0.528124	0.025641	913	42	Potential indicators of reproductive toxicity: Testicular sperm production and epididymal sperm number, transit time, and motility in fischer 344 rats	1985	Toxicological Sciences	0	treatment effect	Rattus norvegicus	5.62907	0.252933	5.882	Mammalia	Y	L	Direct	S0351			No		N			Motility	Sperm	1	0351A	Male dissected	n	Simulation	No	Groups03
-0.122451	1	914	4	Male reproductive toxicity and recovery associated with acute ethoxyethanol exposure in rats	1984	Journal of Toxicology and Environmental Health	0	treatment effect	Rattus norvegicus	7.8591	1.03946	8.89856	Mammalia	Y	L	Direct	S0259			No		N			Motility	Sperm	1	0259A	From female	y	Simulation	Yes	Groups06
-0.415006	0.047619	915	24	Spermatogenic defects in a new inbred strain SD/gShi male rat with small testes	1999	Journal of Reproduction and Development	0	descriptive age and reproductive function	Rattus norvegicus	7.31779	1.37875	8.69653	Mammalia	Y	L	Direct	S0155	SD/gShi		No		N			Motility	Sperm	1	0155B	Male dissected	n	SMD	No	Groups02
0.538901	0.0833333	916	15	Spermatogenic defects in a new inbred strain SD/gShi male rat with small testes	1999	Journal of Reproduction and Development	0	descriptive age and reproductive function	Rattus norvegicus	7.31779	1.37875	8.69653	Mammalia	Y	L	Direct	S0155	SD		No		N			Motility	Sperm	1	0155A	Male dissected	n	SMD	No	Groups02
-0.214857	0.142857	917	10	Overexpression of regucalcin mitigates the ageing-related changes in oxidative stress and sperm quality	2020	Theriogenology	1	mechanisms of ageing	Rattus norvegicus	14.6356	1.94165	16.5772	Mammalia	Y	L	Direct	S0217	Tg-RGN		Yes	Mutant		Treatment	Y	Motility	Sperm	1	0217B	Male dissected	n	SMD	No	Groups02
0.104015	0.111111	918	12	Overexpression of regucalcin mitigates the ageing-related changes in oxidative stress and sperm quality	2020	Theriogenology	1	mechanisms of ageing	Rattus norvegicus	14.6356	1.94165	16.5772	Mammalia	Y	L	Direct	S0217	WT		No	Mutant	N	Control		Motility	Sperm	1	0217A	Male dissected	n	SMD	No	Groups02
-0.647672	0.0588235	919	20	Cordycepin, an active constituent of nutrient powerhouse and potential medicinal mushroom Cordyceps Militaris Linn., ameliorates age-related testicular dysfunction in rats	2019	Nutrients	0	treatment effect	Rattus norvegicus	24.3926	14.138	38.5306	Mammalia	Y	L	Direct	S0236			No		N			Motility	Sperm	1	0236A	Male dissected	n	SMD	No	Groups02
-0.0514835	0.0135135	920	77	Normative reproductive indices for male and female adult Sprague-Dawley rats	1999	Contraception	0	descriptive age and reproductive function	Rattus norvegicus	12.9114	3.20472	16.1161	Mammalia	Y	L	Direct	S0264			No		N			Motility	Sperm	1	0264A	Male dissected	n	Simulation	No	Groups05
-0.174009	0.0454545	921	25	Prenatal exposure to an environmentally relevant mixture of Canadian Arctic contaminants decreases male reproductive function in an aging rat model	2018	Journal of Developmental Origins of Health and Disease	1	treatment effect	Rattus norvegicus	22.0536	1.84141	23.895	Mammalia	Y	L	Direct	S0267	Organochlorine		Yes	Toxin/chemical		Treatment	Y	Motility	Sperm	1	0267B	Male dissected	n	SMD	No	Groups02
-0.259414	0.0454545	922	25	Prenatal exposure to an environmentally relevant mixture of Canadian Arctic contaminants decreases male reproductive function in an aging rat model	2018	Journal of Developmental Origins of Health and Disease	1	treatment effect	Rattus norvegicus	22.0536	1.84141	23.895	Mammalia	Y	L	Direct	S0267	Control		No	Toxin/chemical	N	Control		Motility	Sperm	1	0267A	Male dissected	n	SMD	No	Groups02
-0.782792	0.0909091	923	14	Hazelnut consumption improves testicular antioxidant function and semen quality in young and old male rats	2019	Food Chemistry	1	treatment effect	Rattus norvegicus	51.2245	1.94165	53.1662	Mammalia	Y	L	Direct	S0354	Control		No	Diet	N	Control		Motility	Sperm	1	0354A	Male dissected	n	SMD	No	Groups02
-0.774383	0.0909091	924	14	Hazelnut consumption improves testicular antioxidant function and semen quality in young and old male rats	2019	Food Chemistry	1	treatment effect	Rattus norvegicus	51.2245	1.94165	53.1662	Mammalia	Y	L	Direct	S0354	Hazelnut fed		Yes	Diet		Treatment		Motility	Sperm	1	0354B	Male dissected	n	SMD	No	Groups02
-0.792603	0.0588235	925	20	Sperm count and sperm motility decrease in old rats	2013	Physiology and Behavior	0	ageing	Rattus norvegicus	51.2245	1.94165	53.1662	Mammalia	Y	L	Direct	S0119			No		N			Motility	Sperm	1	0119A	From female	y	Simulation	Yes	Groups03
-0.75362	0.0588235	926	20	Aphrodisiac Activity of Eulophia macrobulbon Extract on Erectile Dysfunction in Male Aged Rats	2018	BioMed Research International	0	treatment effect	Rattus norvegicus	36.5889	6.82018	43.4091	Mammalia	Y	L	Direct	S0231			No		N			Motility	Sperm	1	0231A	Male dissected	n	SMD	No	Groups02
-2.85469	0.0769231	927	16	Astragalus membranaceus and punica granatum alleviate infertility and kidney dysfunction induced by aging in male rats	2020	Turkish Journal of Biology	1	treatment effect	Rattus norvegicus	19.5141	4.38092	23.895	Mammalia	Y	L	Direct	S0286			No		N			Motility	Sperm	-1	0286A	Male dissected	n	SMD	No	Groups02
-2.05478	0.111111	928	12	Effect of Mucuna pruriens on oxidative stress mediated damage in aged rat sperm	2008	International Journal of Andrology	1	mechanisms of ageing	Rattus norvegicus	60.9816	1.94165	62.9232	Mammalia	Y	L	Direct	S0360	Control		No	Toxin/chemical	N	Control		Motility	Sperm	1	0360A	Male dissected	n	SMD	No	Groups02
-0.657161	0.111111	929	12	Effect of Mucuna pruriens on oxidative stress mediated damage in aged rat sperm	2008	International Journal of Andrology	1	mechanisms of ageing	Rattus norvegicus	60.9816	1.94165	62.9232	Mammalia	Y	L	Direct	S0360	Aphrodisiac		Yes	Toxin/chemical		Treatment	Y	Motility	Sperm	1	0360B	Male dissected	n	SMD	No	Groups02
-0.751129	0.0666667	930	18	Late reproductive analysis in rat male offspring exposed to nicotine during pregnancy and lactation	2016	Andrology	0	treatment effect	Rattus norvegicus	8.50066	1.84141	10.3421	Mammalia	Y	L	Direct	S0377	Control		No	Toxin/chemical	N	Control		Motility	Sperm	1	0377A	Male dissected	n	Simulation	No	Groups03
-0.650419	0.0666667	931	18	Late reproductive analysis in rat male offspring exposed to nicotine during pregnancy and lactation	2016	Andrology	0	treatment effect	Rattus norvegicus	8.50066	1.84141	10.3421	Mammalia	Y	L	Direct	S0377	Sham control (minipump without nicotine) to mother		No	Toxin/chemical	N	Control		Motility	Sperm	1	0377B	Male dissected	n	Simulation	No	Groups03
-0.265535	0.0666667	932	18	Late reproductive analysis in rat male offspring exposed to nicotine during pregnancy and lactation	2016	Andrology	0	treatment effect	Rattus norvegicus	8.50066	1.84141	10.3421	Mammalia	Y	L	Direct	S0377	Mother Nicotine treated		Yes	Toxin/chemical		Treatment	Y	Motility	Sperm	1	0377C	Male dissected	n	Simulation	No	Groups03
0.110447	0.125	933	11	Semen quality of threatened native population of Mediterranean brown trout (Salmo cettii, Rafinesque 1810) in the Biferno river (Molise region - South Italy)	2016	Turkish Journal of Fisheries and Aquatic Sciences	0	descriptive age and reproductive function	Salmo cettii	26.6667	NA	NA	Actinopterygii	N	W	Indirect	S0191			No		Y			Motility	Sperm	1	0191A	Massage	n	Test stat	No	Continous0
0.829114	0.125	934	11	Semen quality of threatened native population of Mediterranean brown trout (Salmo cettii, Rafinesque 1810) in the Biferno river (Molise region - South Italy)	2016	Turkish Journal of Fisheries and Aquatic Sciences	0	descriptive age and reproductive function	Salmo cettii	26.6667	NA	NA	Actinopterygii	N	W	Indirect	S0191			No		Y			Motility	Sperm	1	0191A	Massage	n	Test stat	No	Continous0
0.67245	0.111111	935	12	Sperm Morphology and Motility of Bufo raddei Under Long-Term Environmental Heavy Metal Stress	2018	Bulletin of Environmental Contamination and Toxicology	0	treatment effect	Strauchbufo raddei	20.1342	20.1342	40.2685	Amphibia	N	W	Indirect	S0223	Contaminated area	After 5 min	No		N			Motility	Sperm	1	0223A	Male dissected	n	SMD	No	Groups02
-0.193562	0.111111	936	12	Sperm Morphology and Motility of Bufo raddei Under Long-Term Environmental Heavy Metal Stress	2018	Bulletin of Environmental Contamination and Toxicology	0	treatment effect	Strauchbufo raddei	20.1342	20.1342	40.2685	Amphibia	N	W	Indirect	S0223	Control	After 5 min	No		N			Motility	Sperm	1	0223B	Male dissected	n	SMD	No	Groups02
0.293635	0.111111	937	12	Sperm Morphology and Motility of Bufo raddei Under Long-Term Environmental Heavy Metal Stress	2018	Bulletin of Environmental Contamination and Toxicology	0	treatment effect	Strauchbufo raddei	20.1342	20.1342	40.2685	Amphibia	N	W	Indirect	S0223	Contaminated area	After 10 min	No		N			Motility	Sperm	1	0223A	Male dissected	n	SMD	No	Groups02
-0.559772	0.111111	938	12	Sperm Morphology and Motility of Bufo raddei Under Long-Term Environmental Heavy Metal Stress	2018	Bulletin of Environmental Contamination and Toxicology	0	treatment effect	Strauchbufo raddei	20.1342	20.1342	40.2685	Amphibia	N	W	Indirect	S0223	Control	After 10 min	No		N			Motility	Sperm	1	0223B	Male dissected	n	SMD	No	Groups02
0.285502	0.25	939	7	Predicting ejaculate quality and libido in male ostriches: Effect of season and age	2014	Animal Reproduction Science	0	descriptive age and reproductive function	Struthio camelus	7.5188	-1.50376	7.5188	Aves	N	D	Direct	S0187			No		N			Motility	Sperm	1	0187A	Masturbated	y	Simulation	Semi	Groups04
-0.477471	1	940	4	Age and seasonal-dependent variations in the biochemical composition of boar semen	2016	Theriogenology	0	descriptive age and reproductive function	Sus scrofa	12.9433	0	12.9433	Mammalia	Y	D	Direct	S094	Cold season		No		N			Motility	Sperm	1	094A	Masturbated	y	Simulation	Yes	Groups03
-0.589102	1	941	4	Age and seasonal-dependent variations in the biochemical composition of boar semen	2016	Theriogenology	0	descriptive age and reproductive function	Sus scrofa	12.9433	0	12.9433	Mammalia	Y	D	Direct	S094	Warm season		No		N			Motility	Sperm	1	094A	Masturbated	y	Simulation	Yes	Groups03
-0.158956	0.0714286	942	17	Age-related changes in quality and fertility of porcine semen	2012	Biological Research	0	descriptive age and reproductive function	Sus scrofa	20.2365	-0.491325	20.2365	Mammalia	N	D	Direct	S0156	Stored for 24 hours		No		N			Motility	Sperm	1	0156A	Masturbated	y	Simulation	No	Groups03
0.307741	0.0128205	943	81	Antibacterial defense and sperm quality in boar ejaculates	2019	Journal of Reproductive Immunology	0	descriptive age and reproductive function	Sus scrofa	15.3539	0.27637	15.6303	Mammalia	N	D	Direct	S0340	Ejaculate containing S. aureus		No		N			Motility	Sperm	1	0340A	Masturbated	y	Test stat	No	Continous0
0.320286	0.0217391	944	49	Antibacterial defense and sperm quality in boar ejaculates	2019	Journal of Reproductive Immunology	0	descriptive age and reproductive function	Sus scrofa	23.4147	0.27637	23.6911	Mammalia	N	D	Direct	S0340	Ejaculate containing E. coli		No		N			Motility	Sperm	1	0340A	Masturbated	y	Test stat	No	Continous0
-0.0674841	0.0588235	945	20	The effect of age on the morphometric sperm traits of domestic pigs (Sus scrofa domestica)	2005	Cellular and Molecular Biology Letters	0	descriptive age and reproductive function	Sus scrofa	3.64655	1.04407	4.69062	Mammalia	N	D	Direct	S09			No		N			Motility	Sperm	1	09A	Masturbated	y	SMD	No	Groups02
-0.137982	0.125	946	11	Ejaculate Traits and Sperm Cryopreservation in the Endangered Baird's Tapir (Tapirus bairdii)	2013	Journal of Andrology	0	descriptive age and reproductive function	Tapirus bairdii	63.7457	0	63.7457	Mammalia	N	C	Direct	S0369			No		Y			Motility	Sperm	-1	0369A	Electroejaculation	n	Test stat	No	Continous0
-0.149426	0.0769231	947	16	Electroejaculation and semen characteristics of Asiatic Black bears (Ursus thibetanus)	2007	Animal Reproduction Science	0	descriptive age and reproductive function	Ursus thibetanus	76.47	2.94118	79.4118	Mammalia	N	C	Direct	S0213			No		N			Motility	Sperm	-1	0213A	Electroejaculation	n	Test stat	No	Continous0
0.119812	0.0384615	948	29	A comparative study of sperm, sexual hormone concentrations and sexual activity in yearling and adult males of the silver fox (Vulpes vulpes)	1999	Animal Science	0	descriptive age function	Vulpes vulpes	19.5408	0	15.2672	Mammalia	N	D	Direct	S0181			No		N			Motility	Sperm	1	0181A	Masturbated	y	SMD	No	Groups02
-0.430927	0.0277778	949	39	Male Reproductive SenescenceCauses Potentialfor Sexual Conflict over Mating	2010	Current Biology	1	ageing	Gallus gallus	77.5652	5.8137	83.3789	Aves	Y	D	Direct	S06			No		N			Number of sperm	Whole ejaculate	1	06A	From female	y	Simulation	Semi	Groups08
-0.952729	0.047619	950	24	Spermatophore production as a function of food abundance and age in the calanoid copepods, Acartia tonsa and Acartia hudsonica	2015	Marine Biology	0	ageing	Acartia hudsonica	39.5229	1.58092	41.1038	Hexanauplia	Y	L	Direct	S0394	High food		No	Diet	N	Control		Number of sperm	Whole ejaculate	1	0394D	From female	y	Simulation	Yes	Groups013
-0.279227	0.047619	951	24	Spermatophore production as a function of food abundance and age in the calanoid copepods, Acartia tonsa and Acartia hudsonica	2015	Marine Biology	0	ageing	Acartia hudsonica	47.4275	1.58092	49.0084	Hexanauplia	Y	L	Direct	S0394	Low food		Yes	Diet		Treatment	Y	Number of sperm	Whole ejaculate	1	0394E	From female	y	Simulation	Yes	Groups016
-0.65382	0.047619	952	24	Spermatophore production as a function of food abundance and age in the calanoid copepods, Acartia tonsa and Acartia hudsonica	2015	Marine Biology	0	ageing	Acartia hudsonica	26.8756	1.58092	28.4565	Hexanauplia	Y	L	Direct	S0394	No food		Yes	Diet		Treatment	Y	Number of sperm	Whole ejaculate	1	0394F	From female	y	Simulation	Yes	Groups09
-0.213408	0.0769231	953	16	Senescence in Acartia tonsa (Copepoda, Calanoida): male's reproductive performance preliminary results from a southern population	2020	Invertebrate Reproduction and Development	1	ageing	Acartia tonsa	32.3475	26.1861	58.5336	Hexanauplia	Y	L	Direct	S0393			No		N			Number of sperm	Whole ejaculate	1	0393A	From female	y	Simulation	No	Groups04
-0.760456	0.047619	954	24	Spermatophore production as a function of food abundance and age in the calanoid copepods, Acartia tonsa and Acartia hudsonica	2015	Marine Biology	0	ageing	Acartia tonsa	26.1861	1.54036	27.7264	Hexanauplia	Y	L	Direct	S0394	High food		No	Diet	N	Control		Number of sperm	Whole ejaculate	1	0394A	From female	y	Simulation	Yes	Groups07
-0.731691	0.047619	955	24	Spermatophore production as a function of food abundance and age in the calanoid copepods, Acartia tonsa and Acartia hudsonica	2015	Marine Biology	0	ageing	Acartia tonsa	23.1054	1.54036	24.6457	Hexanauplia	Y	L	Direct	S0394	Low food		Yes	Diet		Treatment	Y	Number of sperm	Whole ejaculate	1	0394B	From female	y	Simulation	Yes	Groups08
-1.02352	0.047619	956	24	Spermatophore production as a function of food abundance and age in the calanoid copepods, Acartia tonsa and Acartia hudsonica	2015	Marine Biology	0	ageing	Acartia tonsa	20.0246	1.54036	21.565	Hexanauplia	Y	L	Direct	S0394	No food		Yes	Diet		Treatment	Y	Number of sperm	Whole ejaculate	1	0394C	From female	y	Simulation	Yes	Groups07
0.116071	0.0217391	957	49	Differential sperm expenditure reveals a possible role for post-copulatory sexual selection in a lekking moth	2013	Ecology and Evolution	0	sexual selection	Achroia grisella	1.71233	1.71233	3.42466	Insecta	Y	L	Direct	S0209			No		N			Number of sperm	Whole ejaculate	1	0209A	Male dissected	n	SMD	No	Groups02
-0.188084	0.04	958	28	Reproductive Status of Cheetahs (Acinonyx jubatus) in North American Zoos: The Benefits of Physiological Surveys for Strategic Planning	1993	Zoo Biology	0	descriptive age and reproductive function	Acinonyx jubatus	64.042	18.8976	82.9396	Mammalia	N	C	Direct	S0316			No		N			Number of sperm	Whole ejaculate	1	0316A	Electroejaculation	n	SMD	No	Groups02
1.19599	0.0384615	959	29	Age and body size influence male sperm capacity of the dengue vector Aedes aegypti (diptera: culicidae)	2007	Journal of Medical Entomology	0	descriptive age and reproductive function	Aedes aegypti	11.0572	1.22858	12.2858	Insecta	Y	L	Direct	S078	Thai lab strain	Small males	No		N			Number of sperm	Whole ejaculate	1	078A	Male dissected	n	SMD	No	Groups02
1.74059	0.0434783	960	26	Age and body size influence male sperm capacity of the dengue vector Aedes aegypti (diptera: culicidae)	2007	Journal of Medical Entomology	0	descriptive age and reproductive function	Aedes aegypti	11.0572	1.22858	12.2858	Insecta	Y	L	Direct	S078	Thai lab strain	Large males	No		N			Number of sperm	Whole ejaculate	1	078A	Male dissected	n	SMD	No	Groups02
-0.172499	0.0222222	961	48	Male age influences re-mating incidence and sperm use in females of the dengue vector Aedes aegypti	2021	Frontiers in Physiology	1	ageing	Aedes aegypti	22.1144	4.91431	27.0287	Insecta	Y	L	Direct	S0391	Virgin		No		N			Number of sperm	Whole ejaculate	1	0391A	Male dissected	n	SMD	No	Groups02
-0.39399	0.0222222	962	48	Male age influences re-mating incidence and sperm use in females of the dengue vector Aedes aegypti	2021	Frontiers in Physiology	1	ageing	Aedes aegypti	22.1144	4.91431	27.0287	Insecta	Y	L	Direct	S0391	Mated once		No		N			Number of sperm	Whole ejaculate	1	0391B	Male dissected	n	SMD	No	Groups02
1.02441	0.00421941	963	240	Age and Body Size Influence Sperm Quantity in Male Aedes albopictus (Diptera: Culicidae) Mosquitoes	2018	Journal of Medical Entomology	0	descriptive age and reproductive function	Aedes albopictus	26.0274	1.36986	27.3973	Insecta	Y	L	Direct	S0299			No		N			Number of sperm	Whole ejaculate	1	0299A	Male dissected	n	Simulation	No	Groups04
-0.0713201	0.0769231	964	16	Male reproductive biology in giant pandas in breeding programmes in China	2006	Giant Pandas: Biology, Veterinary Medicine and Management	NA		Ailuropoda melanoleuca	39.0533	0	39.0533	Mammalia	N	C	Direct	S0350			No		N			Number of sperm	Whole ejaculate	1	0350A	Electroejaculation	n	SMD	No	Groups02
0.297529	0.00813008	965	126	Male age and strain affect ejaculate quality in the Mexican fruit fly	2018	Insect Science	1	ageing	Anastrepha ludens	41.4145	15.9286	57.3431	Insecta	Y	L	Direct	S01	Mass reared		No		N			Number of sperm	Whole ejaculate	1	01A	From female	y	SMD	No	Groups02
-0.100425	0.00724638	966	141	Male age and strain affect ejaculate quality in the Mexican fruit fly	2018	Insect Science	1	ageing	Anastrepha ludens	47.7859	22.3001	70.086	Insecta	Y	L	Direct	S01	Wild		No		N			Number of sperm	Whole ejaculate	1	01B	From female	y	SMD	No	Groups02
0.475803	0.0333333	967	33	Feeding on methoprene increases male accessory gland size and body protein in the Mexican fruit fly	2021	Physiological Entomology	0	treatment effect	Anastrepha ludens	7.43337	5.30955	12.7429	Insecta	Y	L	Direct	S0292	Yeast only diet		No	Diet	N	Control		Number of sperm	Whole ejaculate	1	0292C	From female	y	Simulation	No	Groups03
0.577149	0.037037	968	30	Feeding on methoprene increases male accessory gland size and body protein in the Mexican fruit fly	2021	Physiological Entomology	0	treatment effect	Anastrepha ludens	7.43337	5.30955	12.7429	Insecta	Y	L	Direct	S0292	Yeast + methoprene diet		Yes	Toxin/chemical		Treatment	Y	Number of sperm	Whole ejaculate	1	0292D	From female	y	Simulation	No	Groups03
0.398911	0.0344828	969	32	Feeding on methoprene increases male accessory gland size and body protein in the Mexican fruit fly	2021	Physiological Entomology	0	treatment effect	Anastrepha ludens	7.43337	5.30955	12.7429	Insecta	Y	L	Direct	S0292	Sugar only diet		Yes	Diet		Treatment		Number of sperm	Whole ejaculate	1	0292A	From female	y	Simulation	No	Groups03
0.253057	0.037037	970	30	Feeding on methoprene increases male accessory gland size and body protein in the Mexican fruit fly	2021	Physiological Entomology	0	treatment effect	Anastrepha ludens	7.43337	5.30955	12.7429	Insecta	Y	L	Direct	S0292	Sugar + methoprene diet		Yes	Toxin/chemical		Treatment	Y	Number of sperm	Whole ejaculate	1	0292B	From female	y	Simulation	No	Groups03
1.19293	0.02	971	53	Effects of age and repeated mating on male sperm supply and paternity in a parasitoid wasp	2008	Entomologia Experimentalis et Applicata	0	sexual selection	Anisopteromalus calandrae	29.8608	1.49304	31.3538	Insecta	Y	L	Direct	S08	Red eye mutant		No		N			Number of sperm	Whole ejaculate	1	08A	Male dissected	n	SMD	No	Groups02
0.949147	0.0204082	972	52	Effects of age and repeated mating on male sperm supply and paternity in a parasitoid wasp	2008	Entomologia Experimentalis et Applicata	0	sexual selection	Anisopteromalus calandrae	29.8608	1.49304	31.3538	Insecta	Y	L	Direct	S08	Wild		No		N			Number of sperm	Whole ejaculate	1	08B	Male dissected	n	SMD	No	Groups02
1.50952	0.0136986	973	76	Heat stress affects male reproduction in a parasitoid wasp	2013	Journal of Insect Physiology	0	treatment effect	Anisopteromalus calandrae	14.9304	0	14.9304	Insecta	Y	L	Direct	S0168	Heat stressed		Yes	Temperature		Treatment	Y	Number of sperm	Whole ejaculate	1	0168B	Male dissected	n	Simulation	No	Groups04
1.07238	0.012987	974	80	Heat stress affects male reproduction in a parasitoid wasp	2013	Journal of Insect Physiology	0	treatment effect	Anisopteromalus calandrae	14.9304	0	14.9304	Insecta	Y	L	Direct	S0168	Control		No	Temperature	N	Control		Number of sperm	Whole ejaculate	1	0168A	Male dissected	n	Simulation	No	Groups04
-0.0766215	0.0149254	975	70	Experience affects mating behavior, but does not impact parental reproductive allocation in a lizard	2013	Behavioral Ecology and Sociobiology	0	sexual selection	Anolis sagrei	16.129	0	16.129	Reptilia	Y	L	Direct	S0185			No		N			Number of sperm	Whole ejaculate	-1	0185A	From female	y	Test stat	No	2 Groups0
0.583772	0.0238095	976	45	Sperm quantity and size variation in un-irradiated and irradiated males of the malaria mosquito Anopheles arabiensis Patton	2009	Acta Tropica	0	treatment effect	Anopheles arabiensis	14.5044	4.83481	19.3392	Insecta	Y	L	Direct	S0323			No		N			Number of sperm	Whole ejaculate	1	0323A	Male dissected	n	Simulation	No	Groups03
0.0945286	0.0222222	978	48	Honeybee (Apis mellifera L.) drone size and its effects on aspects of male fitness	2004	Unpublished	NA		Apis mellifera	39.407	20.6418	60.0488	Insecta	N	L	Direct	S0384	Colony 4		No		N			Number of sperm	Whole ejaculate	1	0384D	Male dissected	n	Simulation	No	Groups08
-0.225373	0.0222222	979	48	Honeybee (Apis mellifera L.) drone size and its effects on aspects of male fitness	2004	Unpublished	NA		Apis mellifera	39.407	20.6418	60.0488	Insecta	N	L	Direct	S0384	Colony 2		No		N			Number of sperm	Whole ejaculate	1	0384B	Male dissected	n	Simulation	No	Groups08
-0.270323	0.0222222	980	48	Honeybee (Apis mellifera L.) drone size and its effects on aspects of male fitness	2004	Unpublished	NA		Apis mellifera	39.407	20.6418	60.0488	Insecta	N	L	Direct	S0384	Colony 1		No		N			Number of sperm	Whole ejaculate	1	0384A	Male dissected	n	Simulation	No	Groups08
-0.081861	0.0222222	981	48	Honeybee (Apis mellifera L.) drone size and its effects on aspects of male fitness	2004	Unpublished	NA		Apis mellifera	39.407	20.6418	60.0488	Insecta	N	L	Direct	S0384	Colony 3		No		N			Number of sperm	Whole ejaculate	1	0384C	Male dissected	n	Simulation	No	Groups08
0.0175032	0.00200803	982	501	Effects of age, season and genetics on semen and sperm production in Apis mellifera drones	2011	Apidologie	0	descriptive age and reproductive function	Apis mellifera	39.3173	26.2115	65.5288	Insecta	Y	L	Direct	S0125			No		N			Number of sperm	Whole ejaculate	1	0125A	Male dissected	n	Simulation	No	Groups03
-0.357473	0.00813008	983	126	Sperm maturation process occurs in the seminal vesicle following sperm transition from testis in honey bee males	2019	Apidologie	0	descriptive age and reproductive function	Apis mellifera	14.978	11.2335	26.2115	Insecta	Y	L	Direct	S068	Flight		No		N			Number of sperm	Whole ejaculate	1	068A	Male dissected	n	Simulation	No	Groups04
0.186614	0.00813008	984	126	Sperm maturation process occurs in the seminal vesicle following sperm transition from testis in honey bee males	2019	Apidologie	0	descriptive age and reproductive function	Apis mellifera	14.978	11.2335	26.2115	Insecta	Y	L	Direct	S068	Flight		No		N			Number of sperm	Whole ejaculate	1	068A	Male dissected	n	Simulation	No	Groups04
-0.328409	0.008	985	128	Sperm maturation process occurs in the seminal vesicle following sperm transition from testis in honey bee males	2019	Apidologie	0	descriptive age and reproductive function	Apis mellifera	14.978	11.2335	26.2115	Insecta	Y	L	Direct	S068	No flight		No		N			Number of sperm	Whole ejaculate	1	068B	Male dissected	n	Simulation	No	Groups04
0.153994	0.008	986	128	Sperm maturation process occurs in the seminal vesicle following sperm transition from testis in honey bee males	2019	Apidologie	0	descriptive age and reproductive function	Apis mellifera	14.978	11.2335	26.2115	Insecta	Y	L	Direct	S068	No flight		No		N			Number of sperm	Whole ejaculate	1	068B	Male dissected	n	Simulation	No	Groups04
0.610638	0.00162075	987	620	Reproductive senescence in drones of the honey bee (Apis mellifera)	2019	Insects	1	ageing	Apis mellifera	65.5288	0	65.5288	Insecta	Y	L	Direct	S0129			No		N			Number of sperm	Whole ejaculate	1	0129A	Male dissected	n	Simulation	No	Groups031
-0.00218175	0.0178571	988	59	Potential for pre-release diet supplements to increase the sexual performance and longevity of male Queensland fruit flies	2008	Agricultural and Forest Entomology	0	treatment effect	Bactrocera tryoni	14.2924	5.71694	20.0093	Insecta	Y	L	Direct	S0176	48 hours of yeast		No	Diet	N	Control		Number of sperm	Whole ejaculate	1	0176C	From female	y	Simulation	No	Groups06
0.0777219	0.00877193	989	117	Potential for pre-release diet supplements to increase the sexual performance and longevity of male Queensland fruit flies	2008	Agricultural and Forest Entomology	0	treatment effect	Bactrocera tryoni	14.2924	5.71694	20.0093	Insecta	Y	L	Direct	S0176	24 hours of yeast		Yes	Diet		Treatment		Number of sperm	Whole ejaculate	1	0176B	From female	y	Simulation	No	Groups06
0.145541	0.00628931	990	162	Potential for pre-release diet supplements to increase the sexual performance and longevity of male Queensland fruit flies	2008	Agricultural and Forest Entomology	0	treatment effect	Bactrocera tryoni	14.2924	5.71694	20.0093	Insecta	Y	L	Direct	S0176	Sucrose only diet		Yes	Diet		Treatment		Number of sperm	Whole ejaculate	1	0176A	From female	y	Simulation	No	Groups06
0.65285	0.037037	991	30	Copulation, the dynamics of sperm transfer and female refractoriness in the leafhopper Balclutha incisa (Hemiptera: Cicadellidae: Deltocephalinae)	2005	Physiological Entomology	0	descriptive age and reproductive function	Balclutha incisa	18.1783	2.5969	20.7752	Insecta	Y	L	Direct	S0170			No		N			Number of sperm	Whole ejaculate	1	0170B	From female	y	Test stat	No	Continous0
0.93412	0.037037	992	30	Copulation, the dynamics of sperm transfer and female refractoriness in the leafhopper Balclutha incisa (Hemiptera: Cicadellidae: Deltocephalinae)	2005	Physiological Entomology	0	descriptive age and reproductive function	Balclutha incisa	18.1783	0	18.1783	Insecta	Y	L	Direct	S0170			No		N			Number of sperm	Whole ejaculate	1	0170A	Male dissected	n	Simulation	No	Groups06
0.958757	0.0126582	993	82	Old-male paternity advantage is a function of accumulating sperm and last-male precedence in a butterfly	2013	Molecular Ecology	0	ageing	Bicyclus anynana	7.61035	1.52207	9.13242	Insecta	Y	L	Direct	S025			No		N			Number of sperm	Whole ejaculate	1	025B	From female	y	SMD	No	Groups02
-0.0453812	0.0588235	994	20	Old male sex: large ejaculate, many sperm, but few offspring	2015	Behavioral Ecology and Sociobiology	1	ageing	Bicyclus anynana	2.28311	6.84931	9.13242	Insecta	Y	L	Direct	S099	Mated twice or thrice before		No		N			Number of sperm	Whole ejaculate	1	099E	From female	y	SMD	No	Groups02
1.40029	0.027027	995	40	Old male sex: large ejaculate, many sperm, but few offspring	2015	Behavioral Ecology and Sociobiology	1	ageing	Bicyclus anynana	6.84932	2.2831	9.13242	Insecta	Y	L	Direct	S099	Virgin		No		N			Number of sperm	Whole ejaculate	1	099A	From female	y	Simulation	No	Groups04
0.75509	0.037037	996	30	Old male sex: large ejaculate, many sperm, but few offspring	2015	Behavioral Ecology and Sociobiology	1	ageing	Bicyclus anynana	4.56621	4.56621	9.13242	Insecta	Y	L	Direct	S099	Mated one before		No		N			Number of sperm	Whole ejaculate	1	099B	From female	y	Simulation	No	Groups03
0.331158	0.03125	997	35	Relationship between aging, mating and sperm production in captive Bombus terrestris	1998	Journal of Apicultural Research	1	ageing	Bombus terrestris	32.9461	1.734	34.6801	Insecta	Y	L	Direct	S0120			No		N			Number of sperm	Whole ejaculate	1	0120A	Male dissected	n	Simulation	No	Groups07
-0.243854	0.0204082	998	52	Calves' management conditions affect sperm count in adult bulls	2020	Acta Veterinaria Scandinavica	0	descriptive age and reproductive function	Bos taurus	14.1736	0	14.1736	Mammalia	Y	D	Direct	S0303	Maternally separated at birth		No		N			Number of sperm	Whole ejaculate	1	0303A	Masturbated	y	Simulation	Yes	Groups03
0.425474	0.0526316	999	22	Calves' management conditions affect sperm count in adult bulls	2020	Acta Veterinaria Scandinavica	0	descriptive age and reproductive function	Bos taurus	14.1736	0	14.1736	Mammalia	Y	D	Direct	S0303	Not separated		No		N			Number of sperm	Whole ejaculate	1	0303B	Masturbated	y	Simulation	Yes	Groups03
0.180957	0.0285714	1000	38	Genetic and non-genetic factors affecting semen production and quality characteristics of Gir cattle breed under semi-arid climate	2020	Veterinary World	0	descriptive age and reproductive function	Bos taurus	44.1393	14.1736	58.3129	Mammalia	N	D	Direct	S0363			No		N			Number of sperm	Whole ejaculate	1	0363A	Masturbated	y	Simulation	Yes	Groups09
-0.693147	0.027027	1002	40	Testicular growth and related sperm output in dairy bulls.	1969	Journal of animal science	0	descriptive age and reproductive function	Bos taurus	54.3567	1.50401	55.8607	Mammalia	N	D	Direct	S0325			No		N			Number of sperm	Whole ejaculate	-1	0325A	Masturbated	y	Test stat	No	Continous0
0.455972	0.5	1003	5	Effect of Long Term Ejaculation at High Frequency on Output of Sperm, Sexual Behavior, and Fertility of Holstein Bulls; Relation of Reproductive Capacity to High Nutrient Allowance	1981	Journal of Dairy Science	0	descriptive age and reproductive function	Bos taurus	9.80873	9.26925	19.078	Mammalia	Y	D	Direct	S0337	Ejaculated 6x per week all year		No		Y			Number of sperm	Whole ejaculate	1	0337A	Masturbated	y	Simulation	Yes	Groups03
-0.0336041	0.333333	1004	6	Effect of Long Term Ejaculation at High Frequency on Output of Sperm, Sexual Behavior, and Fertility of Holstein Bulls; Relation of Reproductive Capacity to High Nutrient Allowance	1981	Journal of Dairy Science	0	descriptive age and reproductive function	Bos taurus	19.6175	21.0397	40.6572	Mammalia	Y	D	Direct	S0337	Short then long term		No		Y			Number of sperm	Whole ejaculate	1	0337E	Masturbated	y	Simulation	Yes	Groups05
0.0821794	0.333333	1005	6	Effect of Long Term Ejaculation at High Frequency on Output of Sperm, Sexual Behavior, and Fertility of Holstein Bulls; Relation of Reproductive Capacity to High Nutrient Allowance	1981	Journal of Dairy Science	0	descriptive age and reproductive function	Bos taurus	19.6175	21.0397	40.6572	Mammalia	Y	D	Direct	S0337	Long term 6x per week		No		Y			Number of sperm	Whole ejaculate	1	0337D	Masturbated	y	Simulation	Yes	Groups05
-0.613537	0.5	1006	5	Effect of Long Term Ejaculation at High Frequency on Output of Sperm, Sexual Behavior, and Fertility of Holstein Bulls; Relation of Reproductive Capacity to High Nutrient Allowance	1981	Journal of Dairy Science	0	descriptive age and reproductive function	Bos taurus	9.80873	9.26925	19.078	Mammalia	Y	D	Direct	S0337	Ejaculated 6x per week for 6 weeks		No		Y			Number of sperm	Whole ejaculate	1	0337B	Masturbated	y	Simulation	Yes	Groups03
-0.0447262	0.5	1007	5	Effect of Long Term Ejaculation at High Frequency on Output of Sperm, Sexual Behavior, and Fertility of Holstein Bulls; Relation of Reproductive Capacity to High Nutrient Allowance	1981	Journal of Dairy Science	0	descriptive age and reproductive function	Bos taurus	9.80873	9.26925	19.078	Mammalia	Y	D	Direct	S0337	Ejaculated 14x per week for 2 weeks		No		Y			Number of sperm	Whole ejaculate	1	0337C	Masturbated	y	Simulation	Yes	Groups03
0.394233	0.0666667	1008	18	Age-related differences of semen quality, seminal plasma, and spermatozoa antioxidative and oxidative stress variables in bulls during cold and warm periods of the year	2017	Animal	0	descriptive age and reproductive function	Bos taurus	39.2349	4.36488	43.5998	Mammalia	N	D	Direct	S034	Cold season		No		N			Number of sperm	Whole ejaculate	1	034A	Masturbated	y	SMD	No	Groups02
0.350034	0.0666667	1009	18	Age-related differences of semen quality, seminal plasma, and spermatozoa antioxidative and oxidative stress variables in bulls during cold and warm periods of the year	2017	Animal	0	descriptive age and reproductive function	Bos taurus	39.2349	4.36488	43.5998	Mammalia	N	D	Direct	S034	Warm season		No		N			Number of sperm	Whole ejaculate	1	034A	Masturbated	y	SMD	No	Groups02
0.168455	0.00364964	1010	277	Efficacy of methods used to test fertility of beef bulls used for multiple-sire breeding under range conditions.	1989	Journal of animal science	0	descriptive age and reproductive function	Bos taurus	9.26925	0	9.26925	Mammalia	N	D	Direct	S0249			No		N			Number of sperm	Whole ejaculate	1	0249A	Electroejaculation	n	Simulation	No	Groups03
0.210178	0.00961538	1011	107	Effect of age and genetic group on characteristics of the scrotum, testes and testicular vascular cones, and on sperm production and semen quality in AI bulls in Brazil	2002	Theriogenology	0	descriptive age and reproductive function	Bos taurus	67.8437	1.9127	69.7564	Mammalia	N	D	Direct	S0349			No		N			Number of sperm	Whole ejaculate	1	0349A	Masturbated	y	Simulation	No	Groups05
-0.737554	0.0175439	1012	60	Fertilization and male fertility in the rotifer Brachionus plicatilis	1987	Hydrobiologia	0	descriptive age and reproductive function	Brachionus plicatilis	10.5475	NA	NA	Monogononta	Y	L	Direct	S0173			No		N			Number of sperm	Whole ejaculate	1	0173A		n	Simulation	No	Groups06
0.312284	0.0243902	1013	44	Studies on the Extragonadal Reserves of Spermatozoa (Vasa deferentia and Ampullae) in Water Buffalo Bulls	1972	Journal of Veterinary medicine. Series A, Physiology, pathology, clinical medicine	0	descriptive age and reproductive function	Bubalus bubalis	0	NA	NA	Mammalia	N	D	Direct	S055			No		N			Number of sperm	Whole ejaculate	1	055A	Male dissected	n	SMD	No	Groups02
-1.14292	0.0104167	1014	99	Short-term starvation stress at young adult stages enhances meiotic activity of germ cells to maintain spermatogenesis in aged male Caenorhabditis elegans	2019	Aging Cell	1	ageing	Caenorhabditis elegans	20.6772	NA	NA	Chromadorea	Y	L	Direct	S0131			No		N			Number of sperm	Whole ejaculate	1	0131A	Male dissected	n	Simulation	No	Groups09
0.05923	0.0769231	1015	16	Collection and Analysis of Semen from the Common Marmoset (Callithrix jacchus)	1991	Journal of Andrology	0	descriptive age and reproductive function	Callithrix jacchus	51.8672	8.99032	60.8575	Mammalia	N	C	Direct	S0205			No		N			Number of sperm	Whole ejaculate	1	0205A	Electroejaculation	n	Test stat	No	Continous0
-0.0962966	0.0294118	1016	37	Factors Affecting Sperm Quality Before and After Mating of Calopterygid Damselflies	2010	PLoS ONE	0	sexual selection	Calopteryx cornelia	93.75	6.25	100	Insecta	N	W	Indirect	S0200			No		N			Number of sperm	Whole ejaculate	-1	0200B	Male dissected	n	Test stat	No	Continous0
-0.190488	0.00395257	1017	256	Retrospective analysis of canine semen evaluations with special emphasis on the use of the hypoosmotic swelling (HOS) test and acrosomal evaluation using spermacÂ®	2012	Reproduction in Domestic Animals	0	method	Canis lupus	57.2082	0	57.2082	Mammalia	N	D	Direct	S0275			No		N			Number of sperm	Whole ejaculate	-1	0275A	Masturbated	y	Test stat	No	Continous0
-0.0611412	0.00740741	1018	138	Variables affecting semen quality and its relation to fertility in the dog: A retrospective study	2018	Theriogenology	0	ageing	Canis lupus	22.8833	4.57666	27.46	Mammalia	N	D	Direct	S0141			No		N			Number of sperm	Whole ejaculate	1	0141A	Masturbated	y	Simulation	No	Groups03
-0.109051	0.0188679	1019	56	Investigation of captive red wolf ejaculate characteristics in relation to age and inbreeding	2016	Theriogenology	0	ageing	Canis rufus	89.3617	0	89.3617	Mammalia	N	C	Direct	S0192			No		N			Number of sperm	Whole ejaculate	1	0192A	Electroejaculation	n	Simulation	Semi	Groups013
0.0108706	0.0588235	1020	20	Individual- and ejaculate-specific sperm traits in ant males	2018	Journal of Insect Physiology	0	ageing	Cardiocondyla obscurior	31.161	4.45157	35.6125	Insecta	Y	L	Direct	S0362	Mated to 6 queens per week		No		N			Number of sperm	Whole ejaculate	1	0362B	From female	y	Simulation	Yes	Groups08
-0.481456	0.0114943	1021	90	Age-dependent insemination success of sterile mediterranean fruit flies	2001	Entomologia Experimentalis et Applicata	0	descriptive age and reproductive function	Ceratitis capitata	7.22565	2.70962	9.93527	Insecta	Y	L	Direct	S0110	Sterile males		Yes	Radiation		Treatment	Y	Number of sperm	Whole ejaculate	-1	110A	From female	y	Test stat	Yes	Continous0
1.36427	0.00404858	1022	250	Male diet and age influence to inhibit female remating in Ceratitis capitata (Diptera: Tephritidae)	2011	Journal of Applied Entomology	0	ageing	Ceratitis capitata	14.4513	3.61283	18.0641	Insecta	Y	L	Direct	S0122	Low protein		Yes	Diet		Treatment	Y	Number of sperm	Whole ejaculate	1	0122B	From female	y	Simulation	No	Groups05
0.965264	0.00404858	1023	250	Male diet and age influence to inhibit female remating in Ceratitis capitata (Diptera: Tephritidae)	2011	Journal of Applied Entomology	0	ageing	Ceratitis capitata	14.4513	3.61283	18.0641	Insecta	Y	L	Direct	S0122	High protein		No	Diet	N	Control		Number of sperm	Whole ejaculate	1	0122A	From female	y	Simulation	No	Groups05
0.904266	0.0103093	1024	100	Male diet and age influence to inhibit female remating in Ceratitis capitata (Diptera: Tephritidae)	2011	Journal of Applied Entomology	0	ageing	Ceratitis capitata	14.4513	3.61283	18.0641	Insecta	Y	L	Direct	S0122	High protein		No	Diet	N	Control		Number of sperm	Whole ejaculate	1	0122A	Male dissected	n	Simulation	No	Groups05
0.757315	0.0103093	1025	100	Male diet and age influence to inhibit female remating in Ceratitis capitata (Diptera: Tephritidae)	2011	Journal of Applied Entomology	0	ageing	Ceratitis capitata	14.4513	3.61283	18.0641	Insecta	Y	L	Direct	S0122	Low protein		Yes	Diet		Treatment	Y	Number of sperm	Whole ejaculate	1	0122B	Male dissected	n	Simulation	No	Groups05
0.279054	0.0030581	1026	330	Dual reproductive cost of aging in male medflies: Dramatic decrease in mating competitiveness and gradual reduction in mating performance	2011	Journal of Insect Physiology	1	ageing	Ceratitis capitata	54.1924	9.03206	63.2244	Insecta	Y	L	Direct	S0124	Mated		No		N			Number of sperm	Whole ejaculate	1	0124A	From female	y	Test stat	No	Continous0
0.680307	0.0169492	1027	62	Dual reproductive cost of aging in male medflies: Dramatic decrease in mating competitiveness and gradual reduction in mating performance	2011	Journal of Insect Physiology	1	ageing	Ceratitis capitata	54.1924	9.03206	63.2244	Insecta	Y	L	Direct	S0124	Virgin		No		N			Number of sperm	Whole ejaculate	1	0124B	Male dissected	n	Simulation	No	Groups07
0.135839	0.00483092	1028	210	Life-history and demographic traits of the marula fruit fly Ceratitis cosyra: potential consequences of host specialization	2018	Physiological Entomology	0	ageing	Ceratitis cosyra	7.73388	1.93347	9.66735	Insecta	Y	L	Direct	S0128			No		N			Number of sperm	Whole ejaculate	1	0128A	From female	y	Simulation	No	Groups03
0.393919	0.00609756	1029	167	Sperm parameters on Iberian red deer: Electroejaculation and post-mortem collection	2008	Theriogenology	0	method	Cervus elaphus	25.7479	1.93109	27.679	Mammalia	N	W	Direct	S0345			No		Y			Number of sperm	Whole ejaculate	1	0345B	Male dissected	n	Simulation	No	Groups07
0.0714632	0.0666667	1030	18	Sperm parameters on Iberian red deer: Electroejaculation and post-mortem collection	2008	Theriogenology	0	method	Cervus elaphus	23.3877	0	23.3877	Mammalia	N	W	Direct	S0345			No		N			Number of sperm	Whole ejaculate	1	0345A	Electroejaculation	n	Simulation	Yes	Groups07
-0.824434	0.125	1031	11	Small and variable sperm sizes suggest low sperm competition despite multiple paternity in a lekking suboscine bird	2014	Auk	0	sexual selection	Chiroxiphia lanceolata	63.1592	NA	NA	Aves	N	W	Direct	S0104	Alpha males		No		N			Number of sperm	Whole ejaculate	-1	0104A	Massage	n	Test stat	No	Continous0
-0.0944931	0.1	1032	13	Small and variable sperm sizes suggest low sperm competition despite multiple paternity in a lekking suboscine bird	2014	Auk	0	sexual selection	Chiroxiphia lanceolata	69.4751	NA	NA	Aves	N	W	Direct	S0104	Alpha males		No		N			Number of sperm	Whole ejaculate	-1	0104A	Massage	n	Test stat	No	Continous0
0.0120552	0.000592066	1033	1692	Quantitative genetics of the aging of reproductive traits in the houbara bustard	2015	PLoS ONE	1	ageing	Chlamydotis undulata	55.0466	0	55.0466	Aves	Y	C	Direct	S0105			No		N			Number of sperm	Whole ejaculate	1	0105A	Masturbated	y	Simulation	Semi	Groups015
0.0934288	0.00330033	1034	306	Paternal age negatively affects sperm production of the progeny	2021	Ecology Letters	1	ageing	Chlamydotis undulata	47.1828	0	47.1828	Aves	Y	C	Direct	S0341	Old fathers		No		N			Number of sperm	Whole ejaculate	1	0341B	Masturbated	y	Simulation	Semi	Groups013
0.0596749	0.000714796	1035	1402	Paternal age negatively affects sperm production of the progeny	2021	Ecology Letters	1	ageing	Chlamydotis undulata	58.9785	0	58.9785	Aves	Y	C	Direct	S0341	Young fathers		No		N			Number of sperm	Whole ejaculate	1	0341A	Masturbated	y	Simulation	Semi	Groups016
0.136848	0.0181818	1037	58	Determinants of ejaculate size in a grasshopper (Chorthippus parallelus)	2001	Behavioral Ecology and Sociobiology	0	sexual selection	Chorthippus parallelus	NA	NA	NA	Insecta	Y	L	Direct	S044			No		N			Number of sperm	Whole ejaculate	1	044A	From female	y	Test stat	No	Continous0
0.246734	0.166667	1038	9	Age-related declines in ejaculate quality and sperm kinematics vary among strains of Japanese Quail (Coturnix japonica)	2019	Reproduction in Domestic Animals	0	descriptive age and reproductive function	Coturnix japonica	6.6044	0	6.82877	Aves	Y	D	Direct	S0343	Strain D		No		N			Number of sperm	Whole ejaculate	1	0343D	Massage	n	Simulation	Yes	Groups04
0.302035	0.166667	1039	9	Age-related declines in ejaculate quality and sperm kinematics vary among strains of Japanese Quail (Coturnix japonica)	2019	Reproduction in Domestic Animals	0	descriptive age and reproductive function	Coturnix japonica	6.6044	0	6.82877	Aves	Y	D	Direct	S0343	Strain E		No		N			Number of sperm	Whole ejaculate	1	0343E	Massage	n	Simulation	Yes	Groups04
0.50623	0.166667	1040	9	Age-related declines in ejaculate quality and sperm kinematics vary among strains of Japanese Quail (Coturnix japonica)	2019	Reproduction in Domestic Animals	0	descriptive age and reproductive function	Coturnix japonica	6.6044	0	6.82877	Aves	Y	D	Direct	S0343	Strain B		No		N			Number of sperm	Whole ejaculate	1	0343B	Massage	n	Simulation	Yes	Groups04
0.610716	0.166667	1041	9	Age-related declines in ejaculate quality and sperm kinematics vary among strains of Japanese Quail (Coturnix japonica)	2019	Reproduction in Domestic Animals	0	descriptive age and reproductive function	Coturnix japonica	6.6044	0	6.82877	Aves	Y	D	Direct	S0343	Strain C		No		N			Number of sperm	Whole ejaculate	1	0343C	Massage	n	Simulation	Yes	Groups04
0.390271	0.166667	1042	9	Age-related declines in ejaculate quality and sperm kinematics vary among strains of Japanese Quail (Coturnix japonica)	2019	Reproduction in Domestic Animals	0	descriptive age and reproductive function	Coturnix japonica	6.6044	0	6.82877	Aves	Y	D	Direct	S0343	Strain A		No		N			Number of sperm	Whole ejaculate	1	0343A	Massage	n	Simulation	Yes	Groups04
-0.514997	0.0030581	1043	330	Changes in male potency with age after emergence in the fly, Culicoides melleus	1974	Journal of Insect Physiology	0	descriptive age and reproductive function	Culicoides melleus	96.1644	0.273973	96.4384	Insecta	Y	L	Direct	S093			No		N			Number of sperm	Whole ejaculate	1	093A	From female	y	Simulation	No	Groups014
0.644941	0.0103093	1045	100	Age-Related Sperm Production, Transfer, and Storage in the Sweet Potato Weevil, Cylas formicarius (Fabricius) (Coleoptera: Curculionidae)	2016	Journal of Insect Behavior	0	descriptive age and reproductive function	Cylas formicarius	22.229	5.55725	27.7863	Insecta	Y	L	Direct	S092			No		N			Number of sperm	Whole ejaculate	1	092A	Male dissected	n	Simulation	No	Groups05
0.320864	0.0103093	1046	100	Age-Related Sperm Production, Transfer, and Storage in the Sweet Potato Weevil, Cylas formicarius (Fabricius) (Coleoptera: Curculionidae)	2016	Journal of Insect Behavior	0	descriptive age and reproductive function	Cylas formicarius	22.229	5.55725	27.7863	Insecta	Y	L	Direct	S092			No		N			Number of sperm	Whole ejaculate	1	092B	From female	y	Simulation	No	Groups05
0.17813	0.111111	1047	12	Effect of aging on male reproduction in zebrafish (Danio rerio)	2011	Journal of Experimental Zoology Part A: Ecological Genetics and Physiology	1	ageing	Danio rerio	33.6905	10.7826	44.4731	Actinopterygii	Y	L	Direct	S011			No		N			Number of sperm	Whole ejaculate	1	011A	Male dissected	n	SMD	No	Groups02
-1.73814	0.037037	1048	30	Variations of sperm release in three batches of zebrafish	2004	Journal of Fish Biology	0	ageing	Danio rerio	4.9505	0	4.9505	Actinopterygii	Y	L	Direct	S097	Collected from water after 20 minutes of introducing female		No		N			Number of sperm	Whole ejaculate	1	097A	Spawned	y	Simulation	No	Groups03
-1.40937	0.037037	1049	30	Variations of sperm release in three batches of zebrafish	2004	Journal of Fish Biology	0	ageing	Danio rerio	4.9505	0	4.9505	Actinopterygii	Y	L	Direct	S097	Collected from water after 200 min of introducing female		No		N			Number of sperm	Whole ejaculate	1	097A	Spawned	y	Simulation	No	Groups03
0.876459	0.0175439	1050	60	Male-biased sex-ratio distortion caused by Octosporea bayeri, a vertically and horizontally-transmitted parasite of Daphnia magna	2007	International Journal for Parasitology	0	treatment effect	Daphnia magna	23.162	9.94971	33.1116	Malacostraca	Y	L	Direct	S0314	Infected with parasite	Population 3	Yes	Infection		Treatment	Y	Number of sperm	Whole ejaculate	1	0314F	Male dissected	n	Simulation	No	Groups03
0.594039	0.0175439	1051	60	Male-biased sex-ratio distortion caused by Octosporea bayeri, a vertically and horizontally-transmitted parasite of Daphnia magna	2007	International Journal for Parasitology	0	treatment effect	Daphnia magna	23.162	9.94971	33.1116	Malacostraca	Y	L	Direct	S0314	Uninfected with parasite	Population 3	No	Infection	N	Control		Number of sperm	Whole ejaculate	1	0314E	Male dissected	n	Simulation	No	Groups03
0.492052	0.0175439	1052	60	Male-biased sex-ratio distortion caused by Octosporea bayeri, a vertically and horizontally-transmitted parasite of Daphnia magna	2007	International Journal for Parasitology	0	treatment effect	Daphnia magna	23.162	9.94971	33.1116	Malacostraca	Y	L	Direct	S0314	Infected with parasite	Population 2	Yes	Infection		Treatment	Y	Number of sperm	Whole ejaculate	1	0314D	Male dissected	n	Simulation	No	Groups03
1.0368	0.0175439	1053	60	Male-biased sex-ratio distortion caused by Octosporea bayeri, a vertically and horizontally-transmitted parasite of Daphnia magna	2007	International Journal for Parasitology	0	treatment effect	Daphnia magna	23.162	9.94971	33.1116	Malacostraca	Y	L	Direct	S0314	Uninfected with parasite	Population 2	No	Infection	N	Control		Number of sperm	Whole ejaculate	1	0314C	Male dissected	n	Simulation	No	Groups03
1.19455	0.0175439	1054	60	Male-biased sex-ratio distortion caused by Octosporea bayeri, a vertically and horizontally-transmitted parasite of Daphnia magna	2007	International Journal for Parasitology	0	treatment effect	Daphnia magna	23.162	9.94971	33.1116	Malacostraca	Y	L	Direct	S0314	Uninfected with parasite	Population 4	No	Infection	N	Control		Number of sperm	Whole ejaculate	1	0314G	Male dissected	n	Simulation	No	Groups03
1.05329	0.0175439	1055	60	Male-biased sex-ratio distortion caused by Octosporea bayeri, a vertically and horizontally-transmitted parasite of Daphnia magna	2007	International Journal for Parasitology	0	treatment effect	Daphnia magna	23.162	9.94971	33.1116	Malacostraca	Y	L	Direct	S0314	Uninfected with parasite	Population 1	No	Infection	N	Control		Number of sperm	Whole ejaculate	1	0314A	Male dissected	n	Simulation	No	Groups03
0.585448	0.0175439	1056	60	Male-biased sex-ratio distortion caused by Octosporea bayeri, a vertically and horizontally-transmitted parasite of Daphnia magna	2007	International Journal for Parasitology	0	treatment effect	Daphnia magna	23.162	9.94971	33.1116	Malacostraca	Y	L	Direct	S0314	Infected with parasite	Population 4	Yes	Infection		Treatment	Y	Number of sperm	Whole ejaculate	1	0314H	Male dissected	n	Simulation	No	Groups03
0.481458	0.0175439	1057	60	Male-biased sex-ratio distortion caused by Octosporea bayeri, a vertically and horizontally-transmitted parasite of Daphnia magna	2007	International Journal for Parasitology	0	treatment effect	Daphnia magna	23.162	9.94971	33.1116	Malacostraca	Y	L	Direct	S0314	Infected with parasite	Population 1	Yes	Infection		Treatment	Y	Number of sperm	Whole ejaculate	1	0314B	Male dissected	n	Simulation	No	Groups03
0.163152	0.037037	1058	30	Sperm quantity explains age-related variation in fertilization success in the hide beetle	2008	Ethology	0	ageing	Dermestes maculatus	23.1696	6.95088	30.1205	Insecta	Y	L	Direct	S0138			No		N			Number of sperm	Whole ejaculate	1	0138A	From female	y	Simulation	Yes	Groups07
0.549729	0.0151515	1059	69	Age-related sperm transfer and sperm competitive ability in the male hide beetle	2007	Behavioral Ecology	0	ageing	Dermestes maculatus	27.0672	3.22826	30.2954	Insecta	Y	L	Direct	S0228			No		N			Number of sperm	Whole ejaculate	1	0228A	From female	y	Simulation	No	Groups03
1.47222	0.0136986	1060	76	Sperm production and mating potential of males after a cold shock on pupae of the parasitoid wasp Dinarmus basalis (Hymenoptera: Pteromalidae)	2007	Journal of Insect Physiology	0	treatment effect	Dinarmus basalis	15.7844	0	15.7844	Insecta	Y	L	Direct	S0167	Control		No	Temperature	N	Control		Number of sperm	Whole ejaculate	1	0167A	Male dissected	n	Test stat	No	Continous0
1.63921	0.0121951	1061	85	Sperm production and mating potential of males after a cold shock on pupae of the parasitoid wasp Dinarmus basalis (Hymenoptera: Pteromalidae)	2007	Journal of Insect Physiology	0	treatment effect	Dinarmus basalis	15.7844	0	15.7844	Insecta	Y	L	Direct	S0167	Cold shocked		Yes	Temperature		Treatment	Y	Number of sperm	Whole ejaculate	1	167B	Male dissected	n	Test stat	No	Continous0
-0.176048	0.037037	1062	30	Sperm stock and mating of males in a parasitoid wasp	2008	Journal of Experimental Zoology Part B: Molecular and Developmental Evolution	1	ageing	Dinarmus basalis	32.6963	1.12746	33.8238	Insecta	Y	L	Direct	S036			No		N			Number of sperm	Whole ejaculate	1	036B	From female	y	SMD	No	Groups02
1.53406	0.0588235	1063	20	Sperm stock and mating of males in a parasitoid wasp	2008	Journal of Experimental Zoology Part B: Molecular and Developmental Evolution	1	ageing	Dinarmus basalis	32.6963	1.12746	33.8238	Insecta	Y	L	Direct	S036			No		N			Number of sperm	Whole ejaculate	1	036A	Male dissected	n	SMD	No	Groups02
0.607077	0.025	1064	43	Male age: effect on mating behaviour and success in the cockroach Diploptera punctata	1986	Animal Behaviour	0	ageing	Diploptera punctata	9.13242	3.65297	12.7854	Insecta	Y	L	Direct	S073			No		N			Number of sperm	Whole ejaculate	1	073A	Male dissected	n	Simulation	No	Groups03
0.278808	0.00680272	1065	150	Relationship between male age, accessory gland, sperm transferred, and fitness traits in Drosophila bipectinata	2013	Journal of Insect Science	0	ageing	Drosophila bipectinata	22.0157	0.978474	22.9941	Insecta	Y	L	Direct	S0164			No		N			Number of sperm	Whole ejaculate	1	0164A	From female	y	Simulation	No	Groups03
-1.22696	0.00680272	1066	150	Male age affects female mate preference, quantity of accessory gland proteins, and sperm traits and female fitness in D. melanogaster	2015	Zoological Science	1	ageing	Drosophila melanogaster	48.0158	1.88297	49.8988	Insecta	Y	L	Direct	S0103	Inbreeding		Yes	Inbreeding		Treatment	Y	Number of sperm	Whole ejaculate	1	0103B	From female	y	Simulation	No	Groups03
-0.590727	0.0106383	1067	97	Male reproductive aging arises via multifaceted mating-dependent sperm and seminal proteome declines, but is postponable in Drosophila	2020	PNAS	1	ageing	Drosophila melanogaster	26.434	6.60851	33.0426	Insecta	Y	L	Direct	S059	Mated		No		N			Number of sperm	Whole ejaculate	1	059F	From female	y	Simulation	No	Groups03
-0.0605377	0.00854701	1068	120	Male reproductive aging arises via multifaceted mating-dependent sperm and seminal proteome declines, but is postponable in Drosophila	2020	PNAS	1	ageing	Drosophila melanogaster	26.434	6.60851	33.0426	Insecta	Y	L	Direct	S059	Virgins		No		N			Number of sperm	Whole ejaculate	1	059E	From female	y	Simulation	No	Groups03
-0.636426	0.0204082	1069	52	The impact of ageing on male reproductive success in Drosophila melanogaster	2018	Experimental Gerontology	1	ageing	Drosophila melanogaster	35.7765	3.76595	39.5424	Insecta	Y	L	Direct	S082			No		N			Number of sperm	Whole ejaculate	1	082A	From female	y	Simulation	No	Groups04
0.794087	0.0120482	1070	86	Context-dependent expression of sperm quality in the fruitfly	2013	Biology Letters	0	sexual selection	Drosophila melanogaster	19.7712	2.82446	22.5957	Insecta	Y	L	Direct	S024	Homozygous/ inbred		Yes	Inbreeding		Treatment	Y	Number of sperm	Whole ejaculate	1	024A	Male dissected	n	SMD	No	Groups02
0.889272	0.0121951	1071	85	Context-dependent expression of sperm quality in the fruitfly	2013	Biology Letters	0	sexual selection	Drosophila melanogaster	19.7712	2.82446	22.5957	Insecta	Y	L	Direct	S024	Heterozygous		No	Inbreeding	N	Control		Number of sperm	Whole ejaculate	1	024B	Male dissected	n	SMD	No	Groups02
-1.1381	0.00680272	1072	150	Male age affects female mate preference, quantity of accessory gland proteins, and sperm traits and female fitness in D. melanogaster	2015	Zoological Science	1	ageing	Drosophila melanogaster	48.0158	1.88297	49.8988	Insecta	Y	L	Direct	S0103	Outbred strain		No	Inbreeding	N	Control		Number of sperm	Whole ejaculate	1	0103A	From female	y	Simulation	No	Groups03
-0.229618	0.0454545	1073	25	The impact of Wolbachia, male age and mating history on cytoplasmic incompatibility and sperm transfer in Drosophila simulans	2013	Journal of Evolutionary Biology	0	treatment effect	Drosophila simulans	6.37146	3.64083	10.0123	Insecta	Y	L	Direct	S0162	High mating rate	Uninfected with wolbachia	No		N			Number of sperm	Whole ejaculate	1	0161D	From female	y	Simulation	Yes	Groups06
-0.13641	0.0588235	1074	20	The impact of Wolbachia, male age and mating history on cytoplasmic incompatibility and sperm transfer in Drosophila simulans	2013	Journal of Evolutionary Biology	0	treatment effect	Drosophila simulans	6.37146	3.64083	10.0123	Insecta	Y	L	Direct	S0162	Low mating rate	Uninfected with wolbachia	No		N			Number of sperm	Whole ejaculate	1	0161E	From female	y	Simulation	Yes	Groups06
-0.0723903	0.0588235	1075	20	The impact of Wolbachia, male age and mating history on cytoplasmic incompatibility and sperm transfer in Drosophila simulans	2013	Journal of Evolutionary Biology	0	treatment effect	Drosophila simulans	6.37146	3.64083	10.0123	Insecta	Y	L	Direct	S0162	Low mating rate	Infected with wolbachia	No		N			Number of sperm	Whole ejaculate	1	0161B	From female	y	Simulation	Yes	Groups06
-0.344423	0.0454545	1076	25	The impact of Wolbachia, male age and mating history on cytoplasmic incompatibility and sperm transfer in Drosophila simulans	2013	Journal of Evolutionary Biology	0	treatment effect	Drosophila simulans	6.37146	3.64083	10.0123	Insecta	Y	L	Direct	S0162	High mating rate	Infected with wolbachia	No		N			Number of sperm	Whole ejaculate	1	0161A	From female	y	Simulation	Yes	Groups06
-0.278796	0.0833333	1077	15	The impact of Wolbachia, male age and mating history on cytoplasmic incompatibility and sperm transfer in Drosophila simulans	2013	Journal of Evolutionary Biology	0	treatment effect	Drosophila simulans	5.46125	4.55104	10.0123	Insecta	Y	L	Direct	S0162	Virgin	Infected with wolbachia	No		N			Number of sperm	Whole ejaculate	1	0161C	From female	y	Simulation	Yes	Groups05
-0.244169	0.0833333	1078	15	The impact of Wolbachia, male age and mating history on cytoplasmic incompatibility and sperm transfer in Drosophila simulans	2013	Journal of Evolutionary Biology	0	treatment effect	Drosophila simulans	5.46125	4.55104	10.0123	Insecta	Y	L	Direct	S0162	Virgin	Uninfected with wolbachia	No		N			Number of sperm	Whole ejaculate	1	0161F	From female	y	Simulation	Yes	Groups05
1.41946	0.0238095	1079	45	Reproductive behaviour of Ephestia Kuehniella Zeller (Lepidoptera: Pyradidae) : a thesis presented in partial fulfillment of the requirements for the degree of Doctor of Philosophy in Entomology at Massey University, Palmerston North, New Zealand	2010	Unpublished	NA		Ephestia kuehniella	19.9772	1.42694	21.4041	Insecta	Y	L	Direct	S0385			No		N			Number of sperm	Whole ejaculate	1	0385A	From female	y	Simulation	No	Groups03
0.504178	0.0238095	1080	45	Reproductive behaviour of Ephestia Kuehniella Zeller (Lepidoptera: Pyradidae) : a thesis presented in partial fulfillment of the requirements for the degree of Doctor of Philosophy in Entomology at Massey University, Palmerston North, New Zealand	2010	Unpublished	NA		Ephestia kuehniella	19.9772	1.42694	21.4041	Insecta	Y	L	Direct	S0385			No		N			Number of sperm	Whole ejaculate	1	0385A	From female	y	Simulation	No	Groups03
0.723827	0.0294118	1081	37	Male age, mating status and nuptial gift quality in a bushcricket	2003	Animal Behaviour	0	ageing	Ephippiger ephippiger	15.3846	5.12821	20.5128	Insecta	Y	L	Direct	S095			No		N			Number of sperm	Whole ejaculate	1	095A	From female	y	Simulation	No	Groups04
0.077197	0.00990099	1082	104	Semen parameters and level of microsatellite heterozygosity in Noriker draught horse stallions	2003	Theriogenology	0	descriptive age and reproductive function	Equus ferus	36.2889	0	40.4909	Mammalia	N	D	Direct	S0356			No		N			Number of sperm	Whole ejaculate	1	0356A	Masturbated	y	Simulation	No	Groups04
0.263167	0.00729927	1083	140	Breed and stallion effects on frozen-thawed semen in warmblood, light and quarter horses	2020	Theriogenology	0	descriptive age and reproductive function	Equus ferus	37	0	52.8887	Mammalia	N	D	Direct	S0287	Fresh semen		No		N			Number of sperm	Whole ejaculate	1	0287A	Masturbated	y	Simulation	No	Groups04
-0.147761	0.00218818	1084	460	Analysis of breed effects on semen traits in light horse, warmblood, and draught horse breeds	2016	Theriogenology	0	descriptive age and reproductive function	Equus ferus	66.9477	0.818249	67.7659	Mammalia	N	D	Direct	S0229			No		N			Number of sperm	Whole ejaculate	1	0229A	Masturbated	y	Simulation	No	Groups05
-0.136806	0.0344828	1085	32	Age-related and seasonal variation in the sertoli cell population, daily sperm production and serum concentrations of follicle-stimulating hormone, luteinizing hormone and testosterone in stallions	1983	Biology of Reproduction	0	descriptive age and reproductive function	Equus ferus	39.6727	3.29779	42.9705	Mammalia	N	D	Indirect	S0227	Non-breeding season		No		N			Number of sperm	Whole ejaculate	1	0227A	Male dissected	n	Simulation	No	Groups03
0.266957	0.04	1086	28	Age-related and seasonal variation in the sertoli cell population, daily sperm production and serum concentrations of follicle-stimulating hormone, luteinizing hormone and testosterone in stallions	1983	Biology of Reproduction	0	descriptive age and reproductive function	Equus ferus	39.6727	3.29779	42.9705	Mammalia	N	D	Indirect	S0227	Breeding season		No		N			Number of sperm	Whole ejaculate	1	0227A	Male dissected	n	Simulation	No	Groups03
0.859579	0.047619	1087	24	Age-related changes in the Leydig cell population, seminiferous tubules, and sperm production in stallions	1981	Biology of Reproduction	1	descriptive age and reproductive function	Equus ferus	42.9705	0	42.9705	Mammalia	N	D	Direct	S084			No		Y			Number of sperm	Whole ejaculate	1	084A	Male dissected	n	Simulation	No	Groups03
-0.794254	0.0222222	1088	48	Effects of dietary crude protein content and food intake on the production of semen in two lines of broiler breeder males	1997	British Poultry Science	0	treatment effect	Gallus gallus	6.39274	1.12569	7.51843	Aves	Y	D	Direct	S0305			No		N			Number of sperm	Whole ejaculate	1	0305A	Massage	n	Simulation	Yes	Groups04
0.033541	0.0416667	1089	27	The effect of feeding programs on reproductive traits and selected blood chemistries of caged broiler breeder males.	1986	Poultry science	0	treatment effect	Gallus gallus	6.39274	1.12569	7.51843	Aves	Y	D	Direct	S0378	136 g of food given		No	Diet	N	Control		Number of sperm	Whole ejaculate	1	0378A	Massage	n	Simulation	Yes	Groups04
0.0450353	0.0416667	1090	27	The effect of feeding programs on reproductive traits and selected blood chemistries of caged broiler breeder males.	1986	Poultry science	0	treatment effect	Gallus gallus	6.39274	1.12569	7.51843	Aves	Y	D	Direct	S0378	113 g of food given		Yes	Diet		Treatment		Number of sperm	Whole ejaculate	1	0378C	Massage	n	Simulation	Yes	Groups04
0.0336231	0.0416667	1091	27	The effect of feeding programs on reproductive traits and selected blood chemistries of caged broiler breeder males.	1986	Poultry science	0	treatment effect	Gallus gallus	6.39274	1.12569	7.51843	Aves	Y	D	Direct	S0378	125 g of food given		Yes	Diet		Treatment		Number of sperm	Whole ejaculate	1	0378B	Massage	n	Simulation	Yes	Groups04
0.0552693	0.0416667	1092	27	The effect of feeding programs on reproductive traits and selected blood chemistries of caged broiler breeder males.	1986	Poultry science	0	treatment effect	Gallus gallus	6.39274	1.12569	7.51843	Aves	Y	D	Direct	S0378	109 g of food given		Yes	Diet		Treatment		Number of sperm	Whole ejaculate	1	0378D	Massage	n	Simulation	Yes	Groups04
0.0381839	0.0416667	1093	27	The effect of feeding programs on reproductive traits and selected blood chemistries of caged broiler breeder males.	1986	Poultry science	0	treatment effect	Gallus gallus	6.39274	1.12569	7.51843	Aves	Y	D	Direct	S0378	91 g of food given		Yes	Diet		Treatment		Number of sperm	Whole ejaculate	1	0378E	Massage	n	Simulation	Yes	Groups04
-1.3402	0.047619	1094	24	Spermatozoa retention by Sertoli cells during the decline in fertility in aging roosters	1994	Biology of Reproduction	1	ageing	Gallus gallus	16.6211	1.55187	18.173	Aves	Y	D	Direct	S0222			No		N			Number of sperm	Whole ejaculate	1	0222A	Massage	n	Simulation	No	Groups04
-0.576229	0.0263158	1095	41	Sex-specific patterns of aging in sexual ornaments and gametes	2014	American Naturalist	1	ageing	Gallus gallus	77.5652	5.8137	83.3789	Aves	Y	D	Direct	S0152			No		N			Number of sperm	Whole ejaculate	1	0152A	Masturbated	y	Simulation	Yes	Groups08
-0.130696	0.142857	1098	10	Sunflower seed oil effect on some physiological cases of adult chickens. Running Title: Gamma ray effects as oxidant stress on several physiological cases	2020	Journal of Physics: Conference Series	0	treatment effect	Gallus gallus	3.83564	2.40424	6.23988	Aves	Y	D	Direct	S0324	33 m Gy/h radiation		Yes	Radiation		Treatment	Y	Number of sperm	Whole ejaculate	1	0324B	Massage	n	Simulation	Yes	Groups010
-0.159035	0.142857	1099	10	Sunflower seed oil effect on some physiological cases of adult chickens. Running Title: Gamma ray effects as oxidant stress on several physiological cases	2020	Journal of Physics: Conference Series	0	treatment effect	Gallus gallus	3.83564	2.40424	6.23988	Aves	Y	D	Direct	S0324	Control		No	Radiation	N	Control		Number of sperm	Whole ejaculate	1	0324A	Massage	n	Simulation	Yes	Groups010
-0.283898	0.142857	1100	10	Sunflower seed oil effect on some physiological cases of adult chickens. Running Title: Gamma ray effects as oxidant stress on several physiological cases	2020	Journal of Physics: Conference Series	0	treatment effect	Gallus gallus	3.83564	2.40424	6.23988	Aves	Y	D	Direct	S0324	75 m Gy/h radiation		Yes	Radiation		Treatment	Y	Number of sperm	Whole ejaculate	1	0324D	Massage	n	Simulation	Yes	Groups010
-0.0962366	0.142857	1101	10	Sunflower seed oil effect on some physiological cases of adult chickens. Running Title: Gamma ray effects as oxidant stress on several physiological cases	2020	Journal of Physics: Conference Series	0	treatment effect	Gallus gallus	3.83564	2.40424	6.23988	Aves	Y	D	Direct	S0324	42 m Gy/h radiation		Yes	Radiation		Treatment	Y	Number of sperm	Whole ejaculate	1	0324C	Massage	n	Simulation	Yes	Groups010
0.056629	0.0833333	1102	15	Combined effects of rearing and testing temperatures on sperm traits	2020	Journal of Evolutionary Biology	0	treatment effect	Gambusia holbrooki	12.94	7.39384	20.3331	Actinopterygii	Y	L	Direct	S0375			No		N			Number of sperm	Whole ejaculate	1	0375A	Massage	n	Test stat	No	Continous0
0.070651	0.0070922	1103	144	Male age alone predicts paternity success under sperm competition when effects of age and past mating effort are experimentally separated	2021	Proceedings of the Royal Society B: Biological Sciences	1	ageing	Gambusia holbrooki	46.2098	4.48748	50.6973	Actinopterygii	Y	L	Direct	S0380	Mated males Day 19		No		N			Number of sperm	Whole ejaculate	1	0374A	Massage	n	SMD	No	Groups02
0.366787	0.0070922	1104	144	Male age alone predicts paternity success under sperm competition when effects of age and past mating effort are experimentally separated	2021	Proceedings of the Royal Society B: Biological Sciences	1	ageing	Gambusia holbrooki	46.2098	4.48748	50.6973	Actinopterygii	Y	L	Direct	S0380	Naïve males day 19		No		N			Number of sperm	Whole ejaculate	1	0374B	Massage	n	SMD	No	Groups02
0.677773	0.00350877	1105	288	Male age alone predicts paternity success under sperm competition when effects of age and past mating effort are experimentally separated	2021	Proceedings of the Royal Society B: Biological Sciences	1	ageing	Gambusia holbrooki	44.536	0	44.536	Actinopterygii	Y	L	Direct	S0380	All males Day 0		No		N			Number of sperm	Whole ejaculate	1	0374AB	Massage	n	SMD	No	Groups02
0.0921888	0.00518135	1106	196	The effects of male age, sperm age and mating history on ejaculate senescence	2019	Functional Ecology	1	ageing	Gambusia holbrooki	23.78	6.48738	30.2745	Actinopterygii	Y	L	Direct	S069	Virgins	Young sperm	No		N			Number of sperm	Whole ejaculate	1	069A	Massage	n	Simulation	Yes	Groups03
0.264309	0.00487805	1107	208	The effects of male age, sperm age and mating history on ejaculate senescence	2019	Functional Ecology	1	ageing	Gambusia holbrooki	23.78	6.48738	30.2745	Actinopterygii	Y	L	Direct	S069	Virgins	Old sperm	No		N			Number of sperm	Whole ejaculate	1	069A	Massage	n	Simulation	Yes	Groups03
0.136848	0.00222222	1108	453	Are sexually selected traits affected by a poor environment early in life?	2016	BMC Evolutionary Biology	0	sexual selection	Gambusia holbrooki	26.4974	4.74953	31.2469	Actinopterygii	Y	L	Direct	S091	Old sperm		No		N			Number of sperm	Whole ejaculate	1	091A	Massage	n	Test stat	No	Continous0
0.257547	0.00222222	1109	453	Are sexually selected traits affected by a poor environment early in life?	2016	BMC Evolutionary Biology	0	sexual selection	Gambusia holbrooki	26.4974	4.74953	31.2469	Actinopterygii	Y	L	Direct	S091	Young sperm		No		N			Number of sperm	Whole ejaculate	1	091A	Massage	n	Test stat	No	Continous0
0.137929	0.00645161	1110	158	Male reproductive traits of full-sibs of different age classes in three-spined sticklebacks (Gasterosteus)	2013	SpringerPlus	1	ageing	Gasterosteus aculeatus	35.9375	31.25	67.1875	Actinopterygii	Y	L	Direct	S030			No		N			Number of sperm	Whole ejaculate	1	030A	Male dissected	n	SMD	No	Groups02
-0.441541	0.0181818	1111	58	Age-related differences in reproductive tactics in the three-spined stickleback, gasterosteus aculeatus	1993	Animal Behaviour	0	social environment and behaviour	Gasterosteus aculeatus	18.75	0	18.75	Actinopterygii	N	W	Indirect	S049			No		N			Number of sperm	Whole ejaculate	-1	049A	Massage	n	Test stat	No	2 Groups0
-0.0805992	0.0384615	1112	29	Time within reproductive season, but not age or inbreeding coefficient, affects seminal and sperm quality in the whooping crane (Grus americana)	2015	Reproduction, Fertility and Development	0	descriptive age and reproductive function	Grus americana	43.2405	0	59.4937	Aves	N	C	Direct	S0328			No		Y			Number of sperm	Whole ejaculate	1	0328A	Massage	n	Simulation	No	Groups03
0.384952	0.0208333	1113	51	Determinants of male ejaculate investment in the cotton bollworm Helicoverpa armigera: Mating history, female body size and male age	2009	Physiological Entomology	0	sexual selection	Helicoverpa armigera	7.69586	1.53917	9.23503	Insecta	Y	L	Direct	S035			No		N			Number of sperm	Whole ejaculate	1	035A	From female	y	Test stat	No	Continous0
0.404743	0.0208333	1114	51	Determinants of male ejaculate investment in the cotton bollworm Helicoverpa armigera: Mating history, female body size and male age	2009	Physiological Entomology	0	sexual selection	Helicoverpa armigera	7.69586	1.53917	9.23503	Insecta	Y	L	Direct	S035			No		N			Number of sperm	Whole ejaculate	1	035A	From female	y	Test stat	No	Continous0
0.965514	0.037037	1115	30	Determinants of sperm transfer by males of the noctuid moth Heliothis virescens	2000	Journal of Insect Behavior	0	sexual selection	Heliothis virescens	6.84932	3.42466	10.274	Insecta	Y	L	Direct	S0108			No		N			Number of sperm	Whole ejaculate	1	0108A	From female	y	Simulation	No	Groups03
0.617041	0.037037	1116	30	Determinants of sperm transfer by males of the noctuid moth Heliothis virescens	2000	Journal of Insect Behavior	0	sexual selection	Heliothis virescens	6.84932	3.42466	10.274	Insecta	Y	L	Direct	S0108			No		N			Number of sperm	Whole ejaculate	1	0108A	From female	y	Simulation	No	Groups03
0.302979	0.0294118	1117	37	Sperm storage by females of the polyandrous noctuid moth Heliothis virescens	1999	Animal Behaviour	0	sexual selection	Heliothis virescens	44.5205	3.42466	47.9452	Insecta	Y	L	Direct	S0186			No		N			Number of sperm	Whole ejaculate	1	0186A	From female	y	Test stat	No	Continous0
0.352679	0.0294118	1118	37	Sperm storage by females of the polyandrous noctuid moth Heliothis virescens	1999	Animal Behaviour	0	sexual selection	Heliothis virescens	44.5205	3.42466	47.9452	Insecta	Y	L	Direct	S0186			No		N			Number of sperm	Whole ejaculate	1	0186A	From female	y	Test stat	No	Continous0
-0.220426	0.0149254	1119	70	Interaction of age and temperature on heat shock protein expression, sperm count, and sperm viability of the adult black soldier fly (Diptera: Stratiomyidae)	2021	Journal of insects as food and feed	1	ageing	Hermetia illucens	3.82287	0.637146	4.46002	Insecta	Y	L	Direct	S0339	24 degrees C		No		N			Number of sperm	Whole ejaculate	1	0339B	Male dissected	n	Simulation	No	Groups07
-0.237877	0.0149254	1120	70	Interaction of age and temperature on heat shock protein expression, sperm count, and sperm viability of the adult black soldier fly (Diptera: Stratiomyidae)	2021	Journal of insects as food and feed	1	ageing	Hermetia illucens	3.82287	0.637146	4.46002	Insecta	Y	L	Direct	S0339	20 degrees C		No		N			Number of sperm	Whole ejaculate	1	0339A	Male dissected	n	Simulation	No	Groups07
-0.408564	0.0149254	1121	70	Interaction of age and temperature on heat shock protein expression, sperm count, and sperm viability of the adult black soldier fly (Diptera: Stratiomyidae)	2021	Journal of insects as food and feed	1	ageing	Hermetia illucens	3.82287	0.637146	4.46002	Insecta	Y	L	Direct	S0339	27 degrees C		No		N			Number of sperm	Whole ejaculate	1	0339C	Male dissected	n	Simulation	No	Groups07
0.257424	0.0142857	1122	73	Unpublished	2006	Unpublished	NA		Hirundo rustica	25.9628	8.65426	34.617	Aves	N	W	Direct	S0382			No		N			Number of sperm	Whole ejaculate	1	0382A	Massage	n	Simulation	No	Groups04
0.746257	0.0232558	1123	46	The period of sexual maturation and the age at mating in Iridomyrmex humilis, an ant with intranidal mating	1992	Journal of Zoology	0	descriptive age and reproductive function	Linepithema humile	NA	NA	NA	Insecta	Y	L	Direct	S0327			No		N			Number of sperm	Whole ejaculate	1	0327A	Male dissected	n	Simulation	No	Groups05
-0.497311	0.00840336	1124	122	Male Bush-Crickets in Female-Biased Environment Allocate Fewer Sperm Per Ejaculation	2019	Entomological news	0	sexual selection	Isophya rizeensis	NA	NA	NA	Insecta	Y	L	Direct	S0312			No		N			Number of sperm	Whole ejaculate	-1	0312A	From female	y	Test stat	No	Continous0
0.579764	0.0384615	1125	29	Spermatophore allocation strategy over successive matings in the bushcricket Isophya sikorai (Orthoptera Phaneropterinae)	2014	Ethology Ecology and Evolution	0	sexual selection	Isophya sikorai	NA	NA	NA	Insecta	Y	L	Direct	S0106			No		N			Number of sperm	Whole ejaculate	1	0106A	From female	y	Test stat	Yes	Continous0
-0.21951	0.00854701	1126	120	The role of age on sperm traits in the American horseshoe crab, Limulus polyphemus	2012	Animal Behaviour	0	ageing	Limulus polyphemus	43.2432	0	43.2432	Prosomapoda	N	W	Indirect	S0126			No		N			Number of sperm	Whole ejaculate	1	0126A	Electroejaculation	n	Simulation	No	Groups03
0.537191	0.0909091	1128	14	Reproductive physiology and artificial insemination studies in wild and captive gerenuk (Litocranius walleri walleri)	2005	Reproduction, Fertility and Development	0	descriptive age and reproductive function	Litocranius walleri	21.2014	0	21.2014	Mammalia	N	C	Direct	S0193			No		N			Number of sperm	Whole ejaculate	1	0193A	Electroejaculation	n	Simulation	Semi	Groups03
0.497294	0.00546448	1129	186	Sperm quality in relation to age and weight of white shrimp Litopenaeus vannamei	2003	Aquaculture	0	descriptive age and reproductive function	Penaeus vannamei	26.5252	0	26.5252	Malacostraca	Y	L	Direct	S098			No		N			Number of sperm	Whole ejaculate	1	098A	Massage	n	Simulation	No	Groups04
0.801335	0.111111	1131	12	Reproductive traits in captive and free-ranging males of the critically endangered Iberian lynx (Lynx pardinus)	2009	Reproduction	0	descriptive age and reproductive function	Lynx pardinus	10	0	10	Mammalia	N	C	Direct	S065			No		N			Number of sperm	Whole ejaculate	1	065A	Electroejaculation	n	Simulation	No	Groups03
-0.0994506	0.0909091	1132	14	DNA flow-cytometric analysis of testicular germ cell populations of the bonnet monkey (Macaca radiata) as a function of sexual maturity	1990	Journal of Reproduction and Fertility	0	descriptive age and reproductive function	Macaca radiata	72.2222	0	72.2222	Mammalia	N	L	Indirect	S066			No		Y			Number of sperm	Whole ejaculate	1	066A	Male dissected	n	Simulation	No	Groups03
0.0782551	0.0114943	1133	90	Plumage coloration, ejaculate quality and reproductive phenotype in the red-backed fairy-wren	2010	Animal Behaviour	0	sexual selection	Malurus melanocephalus	33.3333	0	33.3333	Aves	N	W	Indirect	S0174			No		N			Number of sperm	Whole ejaculate	1	0174A	Massage	n	Test stat	No	2 Groups0
-0.14306	0.0833333	1134	15	Effects of controlling body weight on the semen production of large white turkey males	1991	British Poultry Science	0	treatment effect	Meleagris gallopavo	3.15395	1.1487	4.30265	Aves	Y	D	Direct	S0240	Restricted + restricted diet		Yes	Diet		Treatment	Y	Number of sperm	Whole ejaculate	1	0240D	Massage	n	SMD	Yes	Groups02
-0.0784227	0.0833333	1135	15	Effects of controlling body weight on the semen production of large white turkey males	1991	British Poultry Science	0	treatment effect	Meleagris gallopavo	3.15395	1.1487	4.30265	Aves	Y	D	Direct	S0240	Restricted + Ad libitum diet		Yes	Diet		Treatment	Y	Number of sperm	Whole ejaculate	1	0240C	Massage	n	SMD	Yes	Groups02
-0.0282815	0.0769231	1136	16	Effects of controlling body weight on the semen production of large white turkey males	1991	British Poultry Science	0	treatment effect	Meleagris gallopavo	3.15395	1.1487	4.30265	Aves	Y	D	Direct	S0240	Ad libitum diet + Ad libitum diet		No	Diet	N	Control		Number of sperm	Whole ejaculate	1	0240A	Massage	n	SMD	Yes	Groups02
-0.134493	0.0769231	1137	16	Effects of controlling body weight on the semen production of large white turkey males	1991	British Poultry Science	0	treatment effect	Meleagris gallopavo	3.15395	1.1487	4.30265	Aves	Y	D	Direct	S0240	Ad libitum + restricted diet		Yes	Diet		Treatment	Y	Number of sperm	Whole ejaculate	1	0240B	Massage	n	SMD	Yes	Groups02
-0.175789	0.0322581	1138	34	Factors Affecting Sperm Quality Before and After Mating of Calopterygid Damselflies	2010	PLoS ONE	0	sexual selection	Mnais pruinosa	15.7236	2.85884	18.5825	Insecta	N	W	Indirect	S0200			No		N			Number of sperm	Whole ejaculate	-1	0200A	Male dissected	n	Test stat	No	Continous0
-0.770475	0.0666667	1139	18	BNC1 is required for maintaining mouse spermatogenesis	2012	Genesis	0	transgene	Mus musculus	21.5971	-0.341038	21.5971	Mammalia	Y	L	Direct	S0159	Bnc1 -/-		Yes	Mutant		Treatment	Y	Number of sperm	Whole ejaculate	1	0159C	Male dissected	n	Simulation	No	Groups06
-0.296305	0.0666667	1140	18	BNC1 is required for maintaining mouse spermatogenesis	2012	Genesis	0	transgene	Mus musculus	21.5971	-0.341038	21.5971	Mammalia	Y	L	Direct	S0159	Bnc1 +/-		Yes	Mutant		Treatment	Y	Number of sperm	Whole ejaculate	1	0159B	Male dissected	n	Simulation	No	Groups06
0.504298	0.0666667	1141	18	BNC1 is required for maintaining mouse spermatogenesis	2012	Genesis	0	transgene	Mus musculus	21.5971	-0.341038	21.5971	Mammalia	Y	L	Direct	S0159	Control- Bnc1 +/+		No	Mutant	N	Control		Number of sperm	Whole ejaculate	1	0159A	Male dissected	n	Simulation	No	Groups06
-0.500275	0.0181818	1142	58	Effect of age and dietary restriction on daily sperm production and number and transit time of epididymal spermatozoa in the mouse	1992	AGE	0	treatment effect	Mus musculus	43.2115	8.63365	51.8451	Mammalia	Y	L	Direct	S0210	Dietary restriction		Yes	Diet		Treatment	Y	Number of sperm	Whole ejaculate	1	0210B	Male dissected	n	Simulation	No	Groups05
-0.909395	0.0192308	1143	55	Effect of age and dietary restriction on daily sperm production and number and transit time of epididymal spermatozoa in the mouse	1992	AGE	0	treatment effect	Mus musculus	43.2115	8.63365	51.8451	Mammalia	Y	L	Direct	S0210	Ad libitum diet		No	Diet	N	Control		Number of sperm	Whole ejaculate	1	0210A	Male dissected	n	Simulation	No	Groups05
0.345776	0.2	1144	8	Analysis of male reproductive parameters in a murine model of mucopolysaccharidosis type I (MPS I)	2014	International Journal of Clinical and Experimental Pathology	0	descriptive age and reproductive function	Mus musculus	6.48172	2.15193	8.63365	Mammalia	Y	L	Direct	S0230	Idua -/- (Mutant)		Yes	Mutant		Treatment	Y	Number of sperm	Whole ejaculate	1	0230B	Male dissected	n	SMD	No	Groups02
0.194014	0.142857	1145	10	Analysis of male reproductive parameters in a murine model of mucopolysaccharidosis type I (MPS I)	2014	International Journal of Clinical and Experimental Pathology	0	descriptive age and reproductive function	Mus musculus	6.48172	2.15193	8.63365	Mammalia	Y	L	Direct	S0230	Idua +/+ (Control)		No	Mutant	N	Control		Number of sperm	Whole ejaculate	1	0230A	Male dissected	n	SMD	No	Groups02
-0.316852	0.142857	1146	10	Arylsulfatase A deficiency causes seminolipid accumulation and a lysosomal storage disorder in Sertoli cells	2011	Journal of Lipid Research	0	treatment effect	Mus musculus	6.48172	6.47308	12.9548	Mammalia	Y	L	Direct	S0232	WT control		No	Mutant	N	Control		Number of sperm	Whole ejaculate	1	0232B	Male dissected	n	SMD	No	Groups02
-1.45842	0.142857	1147	10	Arylsulfatase A deficiency causes seminolipid accumulation and a lysosomal storage disorder in Sertoli cells	2011	Journal of Lipid Research	0	treatment effect	Mus musculus	6.48172	6.47308	12.9548	Mammalia	Y	L	Direct	S0232	Arsa -/- mutant		Yes	Mutant		Treatment	Y	Number of sperm	Whole ejaculate	1	0232A	Male dissected	n	SMD	No	Groups02
-0.0538107	0.037037	1148	30	Estrogen actions in the male reproductive system involve estrogen response element-independent pathways	2008	Endocrinology	0	transgene	Mus musculus	21.5971	0	21.5971	Mammalia	Y	L	Direct	S0251	Control		No	Mutant	N	Control		Number of sperm	Whole ejaculate	1	0251A	Male dissected	n	Simulation	No	Groups03
-0.0427282	0.037037	1149	30	Estrogen actions in the male reproductive system involve estrogen response element-independent pathways	2008	Endocrinology	0	transgene	Mus musculus	21.5971	0	21.5971	Mammalia	Y	L	Direct	S0251	AA/- Heterozygous knowckout		Yes	Mutant		Treatment	Y	Number of sperm	Whole ejaculate	1	0251B	Male dissected	n	Simulation	No	Groups03
-0.543678	0.037037	1150	30	Estrogen actions in the male reproductive system involve estrogen response element-independent pathways	2008	Endocrinology	0	transgene	Mus musculus	21.5971	0	21.5971	Mammalia	Y	L	Direct	S0251	Homozygous knockout mutant		Yes	Mutant		Treatment	Y	Number of sperm	Whole ejaculate	1	0251C	Male dissected	n	Simulation	No	Groups03
0.96654	0.0555556	1151	21	In Utero and Postnatal Exposure to High Fat, High Sucrose Diet Suppressed Testis Apoptosis and Reduced Sperm Count	2018	Scientific Reports	0	treatment effect	Mus musculus	5.98313	5.1435	11.1266	Mammalia	Y	L	Direct	S0253	Control		No	Diet	N	Control		Number of sperm	Whole ejaculate	1	0253A	Male dissected	n	SMD	No	Groups02
0.536494	0.0909091	1152	14	In Utero and Postnatal Exposure to High Fat, High Sucrose Diet Suppressed Testis Apoptosis and Reduced Sperm Count	2018	Scientific Reports	0	treatment effect	Mus musculus	5.98313	5.1435	11.1266	Mammalia	Y	L	Direct	S0253	Prenatal high sucrose diet		Yes	Diet		Treatment		Number of sperm	Whole ejaculate	1	0253C	Male dissected	n	SMD	No	Groups02
0.641187	0.037037	1153	30	In Utero and Postnatal Exposure to High Fat, High Sucrose Diet Suppressed Testis Apoptosis and Reduced Sperm Count	2018	Scientific Reports	0	treatment effect	Mus musculus	5.98313	5.1435	11.1266	Mammalia	Y	L	Direct	S0253	Postnatal high sucrose diet		Yes	Diet		Treatment		Number of sperm	Whole ejaculate	1	0253B	Male dissected	n	SMD	No	Groups02
-0.716934	0.0769231	1154	16	Knockout of the transcription factor NRF2 disrupts spermatogenesis in an age-dependent manner	2010	Free Radical Biology and Medicine	0	transgene	Mus musculus	8.63365	0	8.63365	Mammalia	Y	L	Direct	S0255	Nrf2 -/- knockout mutant		Yes	Mutant		Treatment	Y	Number of sperm	Whole ejaculate	1	0255B	Male dissected	n	SMD	No	Groups02
0.09746	0.111111	1155	12	Knockout of the transcription factor NRF2 disrupts spermatogenesis in an age-dependent manner	2010	Free Radical Biology and Medicine	0	transgene	Mus musculus	8.63365	0	8.63365	Mammalia	Y	L	Direct	S0255	Control		No	Mutant	N	Control		Number of sperm	Whole ejaculate	1	0255A	Male dissected	n	SMD	No	Groups02
-0.72539	0.0769231	1156	16	Knockout of the transcription factor NRF2 disrupts spermatogenesis in an age-dependent manner	2010	Free Radical Biology and Medicine	0	transgene	Mus musculus	8.63365	0	8.63365	Mammalia	Y	L	Direct	S0255	Nrf2 -/- knockout mutant		Yes	Mutant		Treatment	Y	Number of sperm	Whole ejaculate	1	0255B	Male dissected	n	SMD	No	Groups02
-0.38618	0.111111	1157	12	Knockout of the transcription factor NRF2 disrupts spermatogenesis in an age-dependent manner	2010	Free Radical Biology and Medicine	0	transgene	Mus musculus	8.63365	0	8.63365	Mammalia	Y	L	Direct	S0255	Control		No	Mutant	N	Control		Number of sperm	Whole ejaculate	1	0255A	Male dissected	n	SMD	No	Groups02
-1.30463	0.111111	1158	12	Membrane-localized estrogen receptor 1 is required for normal male reproductive development and function in mice	2016	Endocrinology	0	transgene	Mus musculus	8.6423	4.31251	12.9548	Mammalia	Y	L	Direct	S0261	C57BL/6J		No	Mutant	Y	Control		Number of sperm	Whole ejaculate	1	0261A	Male dissected	n	SMD	No	Groups02
0.146375	0.333333	1159	6	PTBP1 contributes to spermatogenesis through regulation of proliferation in spermatogonia	2019	Journal of Reproduction and Development	0	transgene	Mus musculus	8.63365	0	8.63365	Mammalia	Y	L	Direct	S0270	CKO mutant		Yes	Mutant		Treatment	Y	Number of sperm	Whole ejaculate	1	0270B	Male dissected	n	SMD	No	Groups02
0.68111	0.333333	1160	6	PTBP1 contributes to spermatogenesis through regulation of proliferation in spermatogonia	2019	Journal of Reproduction and Development	0	transgene	Mus musculus	8.63365	0	8.63365	Mammalia	Y	L	Direct	S0270	Control		No	Mutant	N	Control		Number of sperm	Whole ejaculate	1	0270A	Male dissected	n	SMD	No	Groups02
0.988356	0.333333	1161	6	Sox8 is a critical regulator of adult Sertoli cell function and male fertility	2008	Developmental Biology	0	transgene	Mus musculus	6.47308	0	6.47308	Mammalia	Y	L	Direct	S0347	Sox8 +/- Control		No	Mutant	N	Control		Number of sperm	Whole ejaculate	1	0347A	Male dissected	n	SMD	No	Groups02
-0.229888	0.333333	1162	6	Sox8 is a critical regulator of adult Sertoli cell function and male fertility	2008	Developmental Biology	0	transgene	Mus musculus	6.47308	0	6.47308	Mammalia	Y	L	Direct	S0347	Sox8 knockout -/-		Yes	Mutant		Treatment	Y	Number of sperm	Whole ejaculate	1	0347B	Male dissected	n	SMD	No	Groups02
0.447828	0.0588235	1163	20	Combination of Korean Red Ginseng Extract and Hydrogen-Rich Water Improves Spermatogenesis and Sperm Motility in Male Mice	2020	Chinese Journal of Integrative Medicine	0	treatment effect	Mus musculus	19.4452	2.15193	21.5971	Mammalia	Y	L	Direct	S0352	Red Korean Ginseng		Yes	Toxin/chemical		Treatment		Number of sperm	Whole ejaculate	1	0352C	Male dissected	n	SMD	No	Groups02
-0.70652	0.0588235	1164	20	Combination of Korean Red Ginseng Extract and Hydrogen-Rich Water Improves Spermatogenesis and Sperm Motility in Male Mice	2020	Chinese Journal of Integrative Medicine	0	treatment effect	Mus musculus	19.4452	2.15193	21.5971	Mammalia	Y	L	Direct	S0352	Control		No	Toxin/chemical	N	Control		Number of sperm	Whole ejaculate	1	0352A	Male dissected	n	SMD	No	Groups02
-0.0734977	0.0588235	1165	20	Combination of Korean Red Ginseng Extract and Hydrogen-Rich Water Improves Spermatogenesis and Sperm Motility in Male Mice	2020	Chinese Journal of Integrative Medicine	0	treatment effect	Mus musculus	19.4452	2.15193	21.5971	Mammalia	Y	L	Direct	S0352	Hydrogen rich water		Yes	Toxin/chemical		Treatment		Number of sperm	Whole ejaculate	1	0352B	Male dissected	n	SMD	No	Groups02
-0.585331	0.0588235	1166	20	Combination of Korean Red Ginseng Extract and Hydrogen-Rich Water Improves Spermatogenesis and Sperm Motility in Male Mice	2020	Chinese Journal of Integrative Medicine	0	treatment effect	Mus musculus	19.4452	2.15193	21.5971	Mammalia	Y	L	Direct	S0352	Red Korean Ginseng + Hydrogen water		Yes	Toxin/chemical		Treatment		Number of sperm	Whole ejaculate	1	0352D	Male dissected	n	SMD	No	Groups02
-1.14024	0.047619	1167	24	Effects of Aging and Oxidative Stress on Spermatozoa of Superoxide-Dismutase 1- and Catalase-Null Mice	2016	Biology of Reproduction	1	ageing	Mus musculus	32.4086	2.15193	34.5605	Mammalia	Y	L	Direct	S0376	C57BL6		No	Mutant	N	Control		Number of sperm	Whole ejaculate	1	0376A	Male dissected	n	SMD	No	Groups02
-1.0361	0.047619	1168	24	Effects of Aging and Oxidative Stress on Spermatozoa of Superoxide-Dismutase 1- and Catalase-Null Mice	2016	Biology of Reproduction	1	ageing	Mus musculus	32.4086	2.15193	34.5605	Mammalia	Y	L	Direct	S0376	Cat -/-		Yes	Mutant		Treatment	Y	Number of sperm	Whole ejaculate	1	0376B	Male dissected	n	SMD	No	Groups02
-0.403349	0.0769231	1169	16	Structure and gametogenic potential of seminiferous tubules in ageing mice	1982	Journal of Reproduction and Fertility	1	ageing	Mus musculus	38.8903	4.31251	43.2028	Mammalia	Y	L	Direct	S054			No		N			Number of sperm	Whole ejaculate	1	054A	Male dissected	n	SMD	No	Groups02
-1.17786	0.0769231	1170	16	Structure and gametogenic potential of seminiferous tubules in ageing mice	1982	Journal of Reproduction and Fertility	1	ageing	Mus musculus	38.8903	4.31251	43.2028	Mammalia	Y	L	Direct	S054			No		N			Number of sperm	Whole ejaculate	1	054A	Male dissected	n	SMD	No	Groups02
-0.917073	0.0175439	1171	60	Reproductive failure in aged CBF1 male mice: Interrelationships between pituitary gonadotropic hormones, testicular function, and mating success	1977	Endocrinology	1	ageing	Mus musculus	60.4874	0	60.4874	Mammalia	Y	L	Direct	S0272			No		N			Number of sperm	Whole ejaculate	1	0272A	Male dissected	n	Simulation	No	Groups06
-0.602064	0.0238095	1172	45	Sexual activity of aged male mice: Correlation with level of arousal, physical endurance, pathological status, and ejaculatory capacity	1980	Biology of Reproduction	0	ageing	Mus musculus	41.0509	8.63365	49.6846	Mammalia	Y	L	Direct	S051			No		N			Number of sperm	Whole ejaculate	1	051A	From female	y	SMD	No	Groups02
-0.383952	0.0192308	1173	55	Sexual activity of aged male mice: Correlation with level of arousal, physical endurance, pathological status, and ejaculatory capacity	1980	Biology of Reproduction	0	ageing	Mus musculus	41.0509	8.63365	49.6846	Mammalia	Y	L	Direct	S051			No		N			Number of sperm	Whole ejaculate	1	051A	Male dissected	n	SMD	No	Groups02
0	0.0666667	1174	18	In utero and lactational exposure to 2,3,7,8-tetrachlorodibenzo-rho-dioxin: Effects on development of the male and female reproductive system of the mouse	1997	Toxicology and Applied Pharmacology	0	treatment effect	Mus musculus	4.47505	0.287327	4.76238	Mammalia	Y	L	Direct	S0310	60 ug/kg TCDD to mother		Yes	Toxin/chemical	Y	Treatment	Y	Number of sperm	Whole ejaculate	1	0310D	Male dissected	n	SMD	No	Groups02
-0.246499	0.0666667	1175	18	In utero and lactational exposure to 2,3,7,8-tetrachlorodibenzo-rho-dioxin: Effects on development of the male and female reproductive system of the mouse	1997	Toxicology and Applied Pharmacology	0	treatment effect	Mus musculus	4.47505	0.287327	4.76238	Mammalia	Y	L	Direct	S0310	15 ug/kg TCDD to mother		Yes	Toxin/chemical	Y	Treatment	Y	Number of sperm	Whole ejaculate	1	0310B	Male dissected	n	SMD	No	Groups02
-0.100209	0.0666667	1176	18	In utero and lactational exposure to 2,3,7,8-tetrachlorodibenzo-rho-dioxin: Effects on development of the male and female reproductive system of the mouse	1997	Toxicology and Applied Pharmacology	0	treatment effect	Mus musculus	4.47505	0.287327	4.76238	Mammalia	Y	L	Direct	S0310	Control		No	Toxin/chemical	Y	Control		Number of sperm	Whole ejaculate	1	0310A	Male dissected	n	SMD	No	Groups02
0.100209	0.0666667	1177	18	In utero and lactational exposure to 2,3,7,8-tetrachlorodibenzo-rho-dioxin: Effects on development of the male and female reproductive system of the mouse	1997	Toxicology and Applied Pharmacology	0	treatment effect	Mus musculus	4.47505	0.287327	4.76238	Mammalia	Y	L	Direct	S0310	30 ug/kg TCDD to mother		Yes	Toxin/chemical	Y	Treatment	Y	Number of sperm	Whole ejaculate	1	0310C	Male dissected	n	SMD	No	Groups02
0.639563	0.0666667	1178	18	In utero and lactational exposure to 2,3,7,8-tetrachlorodibenzo-rho-dioxin: Effects on development of the male and female reproductive system of the mouse	1997	Toxicology and Applied Pharmacology	0	treatment effect	Mus musculus	4.47505	0.287327	4.76238	Mammalia	Y	L	Direct	S0310	Control		No	Toxin/chemical	Y	Control		Number of sperm	Whole ejaculate	1	0310A	Male dissected	n	SMD	No	Groups02
0.533511	0.0666667	1179	18	In utero and lactational exposure to 2,3,7,8-tetrachlorodibenzo-rho-dioxin: Effects on development of the male and female reproductive system of the mouse	1997	Toxicology and Applied Pharmacology	0	treatment effect	Mus musculus	4.47505	0.287327	4.76238	Mammalia	Y	L	Direct	S0310	15 ug/kg TCDD to mother		Yes	Toxin/chemical	Y	Treatment	Y	Number of sperm	Whole ejaculate	1	0310B	Male dissected	n	SMD	No	Groups02
0.903548	0.0666667	1180	18	In utero and lactational exposure to 2,3,7,8-tetrachlorodibenzo-rho-dioxin: Effects on development of the male and female reproductive system of the mouse	1997	Toxicology and Applied Pharmacology	0	treatment effect	Mus musculus	4.47505	0.287327	4.76238	Mammalia	Y	L	Direct	S0310	60 ug/kg TCDD to mother		Yes	Toxin/chemical	Y	Treatment	Y	Number of sperm	Whole ejaculate	1	0310D	Male dissected	n	SMD	No	Groups02
0.469461	0.0666667	1181	18	In utero and lactational exposure to 2,3,7,8-tetrachlorodibenzo-rho-dioxin: Effects on development of the male and female reproductive system of the mouse	1997	Toxicology and Applied Pharmacology	0	treatment effect	Mus musculus	4.47505	0.287327	4.76238	Mammalia	Y	L	Direct	S0310	30 ug/kg TCDD to mother		Yes	Toxin/chemical	Y	Treatment	Y	Number of sperm	Whole ejaculate	1	0310C	Male dissected	n	SMD	No	Groups02
-1.28439	0.166667	1182	9	NOTCH1 Gain of Function in Germ Cells Causes Failure of Spermatogenesis in Male Mice	2013	PLoS ONE	0	transgene	Mus musculus	24.0832	-0.778162	24.0832	Mammalia	Y	L	Direct	S0153	Gt(ROSA)26Sortm1(Notch1)Dam/		No		N			Number of sperm	Whole ejaculate	1	0153B	Male dissected	n	Simulation	No	Groups03
-1.61086	0.111111	1183	12	Membrane-localized estrogen receptor 1 is required for normal male reproductive development and function in mice	2016	Endocrinology	0	transgene	Mus musculus	8.6423	4.31251	12.9548	Mammalia	Y	L	Direct	S0261	NOER mutant		Yes	Mutant	Y	Treatment	Y	Number of sperm	Whole ejaculate	1	0261B	Male dissected	n	SMD	No	Groups02
-0.531928	0.047619	1184	24	Analysis of spermatogenesis in senescence-accelerated mice	2007	Biology bulletin	1	transgene	Mus musculus	30.2394	-0.00864229	30.2394	Mammalia	Y	L	Direct	S0130	SAMP1		No		N			Number of sperm	Whole ejaculate	1	0130A	Male dissected	n	Simulation	No	Groups04
0.118355	0.047619	1185	24	Analysis of spermatogenesis in senescence-accelerated mice	2007	Biology bulletin	1	transgene	Mus musculus	36.7211	-0.00864229	36.7211	Mammalia	Y	L	Direct	S0130	SAMR1		No		N			Number of sperm	Whole ejaculate	1	0130B	Male dissected	n	Simulation	No	Groups04
-0.752161	0.047619	1186	24	Effects of Aging and Oxidative Stress on Spermatozoa of Superoxide-Dismutase 1- and Catalase-Null Mice	2016	Biology of Reproduction	1	ageing	Mus musculus	32.4086	2.15193	34.5605	Mammalia	Y	L	Direct	S0376	Sod -/-		Yes	Mutant		Treatment	Y	Number of sperm	Whole ejaculate	1	0376C	Male dissected	n	SMD	No	Groups02
-1.24947	0.125	1187	11	Aging and chromatoid body assembly: Are these two physiological events linked?	2018	Experimental Biology and Medicine	1	mechanisms of ageing	Mus musculus	4.26195	4.19412	8.45607	Mammalia	Y	L	Direct	S0301			No		N			Number of sperm	Whole ejaculate	1	0301A	Male dissected	n	SMD	No	Groups02
-0.0206296	0.166667	1188	9	NOTCH1 Gain of Function in Germ Cells Causes Failure of Spermatogenesis in Male Mice	2013	PLoS ONE	0	transgene	Mus musculus	24.0832	-0.778162	24.0832	Mammalia	Y	L	Direct	S0153	Control		No		N			Number of sperm	Whole ejaculate	1	0153A	Male dissected	n	Simulation	No	Groups03
0.427622	0.125	1189	11	Is male reproductive senescence minimized in Mus species with high levels of sperm competition?	2017	Biological Journal of the Linnean Society	1	ageing	Mus musculus	43.685	6.68026	50.3653	Mammalia	Y	L	Direct	S0196	MBP- WT		No		N			Number of sperm	Whole ejaculate	1	0196A	Male dissected	n	SMD	No	Groups02
-1.05742	0.1	1190	13	The scent of senescence: sexual signalling and female preference in house mice	2011	Journal of Evolutionary Biology	1	ageing	Mus musculus	23.7663	41.0423	64.8086	Mammalia	Y	L	Direct	S0197			No		N			Number of sperm	Whole ejaculate	-1	0197A	Male dissected	n	Test stat	No	Continous0
-0.72759	0.0769231	1191	16	Declining BRCA-Mediated DNA Repair in Sperm Aging and its Prevention by Sphingosine-1-Phosphate	2020	Reproductive Sciences	1	mechanisms of ageing	Mus musculus	25.9182	0	25.9182	Mammalia	Y	L	Direct	S0237			No		N			Number of sperm	Whole ejaculate	1	0237A	Male dissected	n	SMD	No	Groups02
0.148623	0.125	1192	11	Is male reproductive senescence minimized in Mus species with high levels of sperm competition?	2017	Biological Journal of the Linnean Society	1	ageing	Mus spicilegus	50.553	7.7305	58.2835	Mammalia	Y	L	Direct	S0196	ZRU		No		N			Number of sperm	Whole ejaculate	1	0196C	Male dissected	n	SMD	No	Groups02
0.634859	0.125	1193	11	Is male reproductive senescence minimized in Mus species with high levels of sperm competition?	2017	Biological Journal of the Linnean Society	1	ageing	Mus spretus	50.1991	8.37651	58.5756	Mammalia	Y	L	Direct	S0196	SEB		No		N			Number of sperm	Whole ejaculate	1	0196B	Male dissected	n	SMD	No	Groups02
-0.154305	0.00884956	1194	116	Age-dependent changes in sperm production, semen quality, and testicular volume in the black-footed ferret (Mustela nigripes)	2000	Biology of Reproduction	1	descriptive age and reproductive function	Mustela nigripes	61.8557	0	61.8557	Mammalia	N	C	Direct	S0113			No		N			Number of sperm	Whole ejaculate	1	0113A	Electroejaculation	n	Simulation	No	Groups07
-0.0316333	0.2	1195	8	Reproductive physiology of the clouded leopard: I. Electroejaculates contain high proportions of pleiomorphic spermatozoa throughout the year.	1986	Biology of reproduction	0	descriptive age and reproductive function	Neofelis nebulosa	49.5356	4.64396	54.1796	Mammalia	N	C	Direct	S0218			No		N			Number of sperm	Whole ejaculate	-1	0218A	Electroejaculation	n	Test stat	No	Continous0
-1.30307	0.0588235	1196	20	Patterns of Sperm Transfer in the Golden Orb-Weaver Nephila edulis	2015	Ethology	0	ageing	Nephila edulis	27.0962	21.3759	48.4721	Arachnida	Y	L	Direct	S013			No		N			Number of sperm	Whole ejaculate	1	013A	From female	y	SMD	No	Groups02
-0.574697	0.0588235	1197	20	Frequency and structure of macrophages and abnormal sperm cells in guinea fowl semen	1986	Reproduction Nutrition Developpement	0	descriptive age and reproductive function	Numida meleagris	10.3445	0.865487	11.21	Aves	N	D	Direct	S052			No		N			Number of sperm	Whole ejaculate	1	052A	Massage	n	SMD	No	Groups02
1.13819	0.04	1198	28	Sperm output in rainbow trout (Salmo gairdneri) - Effect of age, timing and frequency of stripping and presence of females	1984	Aquaculture	0	descriptive age and reproductive function	Oncorhynchus mykiss	13.6364	0	13.6364	Actinopterygii	Y	D	Direct	S0279	1 week interval		No		N			Number of sperm	Whole ejaculate	1	0279A	Massage	n	SMD	Yes	Groups02
0.997566	0.04	1199	28	Sperm output in rainbow trout (Salmo gairdneri) - Effect of age, timing and frequency of stripping and presence of females	1984	Aquaculture	0	descriptive age and reproductive function	Oncorhynchus mykiss	13.6364	0	13.6364	Actinopterygii	Y	D	Direct	S0279	2 week interval		No		N			Number of sperm	Whole ejaculate	1	0279B	Massage	n	SMD	Yes	Groups02
0.867463	0.04	1200	28	Sperm output in rainbow trout (Salmo gairdneri) - Effect of age, timing and frequency of stripping and presence of females	1984	Aquaculture	0	descriptive age and reproductive function	Oncorhynchus mykiss	13.6364	0	13.6364	Actinopterygii	Y	D	Direct	S0279	4 week interval		No		N			Number of sperm	Whole ejaculate	1	0279C	Massage	n	SMD	Yes	Groups02
0.207899	0.0294118	1201	37	Effect of Age Upon the Spermatogenic and Steroidogenic Elements of Rabbit Testes	1972	Proceedings of the Society for Experimental Biology and Medicine	0	descriptive age and reproductive function	Oryctolagus cuniculus	17.8201	0	17.8201	Mammalia	N	W	Direct	S088			No		Y			Number of sperm	Whole ejaculate	1	088A	Male dissected	n	Simulation	No	Groups04
-1.03404	0.030303	1202	36	Effects of parsley supplementation on the seminal quality, blood lipid profile and oxidant status of young and old male rabbits	2017	World Rabbit Science	0	treatment effect	Oryctolagus cuniculus	22.1453	0	22.1453	Mammalia	Y	L	Direct	S0245			No		N			Number of sperm	Whole ejaculate	1	0245A	Masturbated	y	SMD	No	Groups02
0.0386566	0.0666667	1203	18	Male reproductive characteristics of sheep in the Indian arid zone	1981	The Journal of Agricultural Science	0	descriptive age and reproductive function	Ovis aries	14.4193	0	14.4193	Mammalia	N	D	Direct	S0258	Magra		No		N			Number of sperm	Whole ejaculate	1	0258B	Masturbated	y	Simulation	No	Groups03
0.0241241	0.0666667	1204	18	Male reproductive characteristics of sheep in the Indian arid zone	1981	The Journal of Agricultural Science	0	descriptive age and reproductive function	Ovis aries	14.4193	0	14.4193	Mammalia	N	D	Direct	S0258	Marwari		No		N			Number of sperm	Whole ejaculate	1	0258A	Masturbated	y	Simulation	No	Groups03
-0.180658	0.25	1205	7	Semen characteristics and sperm morphology in the Arabian leopard (Panthera pardus nimr) and how these vary with age and season	2005	Reproduction, Fertility and Development	0	descriptive age and reproductive function	Panthera pardus	60.6541	4.66563	65.3188	Mammalia	N	C	Direct	S0395			No		N			Number of sperm	Whole ejaculate	1	0395A	Electroejaculation	n	SMD	No	Groups02
0.58962	0.00571429	1206	178	Male reproductive investment relative to age and flight behaviour in the monandrous butterfly Pararge aegeria	2012	Behavioral Ecology and Sociobiology	0	ageing	Pararge aegeria	38.9227	4.32475	43.2475	Insecta	Y	L	Direct	S0387			No		N			Number of sperm	Whole ejaculate	1	0387A	Male dissected	n	Test stat	No	Continous0
0.995394	0.00666667	1207	153	Movement of Eupyrene Sperm Bundles from the Testis and Storage in the Ductus Ejaculatoris Duplex of the Male Pink Bollworm:1 Effects of Age, strain irradiation, and light	1977	Annals of the Entomological Society of America	0	descriptive age and reproductive function	Pectinophora gossypiella	18.8947	18.8947	37.7893	Insecta	Y	L	Direct	S0166	Virgin		No		N			Number of sperm	Whole ejaculate	1	0166A	Male dissected	n	Simulation	No	Groups03
0.445293	0.00666667	1208	153	Movement of Eupyrene Sperm Bundles from the Testis and Storage in the Ductus Ejaculatoris Duplex of the Male Pink Bollworm:1 Effects of Age, strain irradiation, and light	1977	Annals of the Entomological Society of America	0	descriptive age and reproductive function	Pectinophora gossypiella	18.8947	18.8947	37.7893	Insecta	Y	L	Direct	S0166	Mated		No		N			Number of sperm	Whole ejaculate	1	0166B	Male dissected	n	Simulation	No	Groups03
-0.772867	0.037037	1209	30	Effects of ageing and inbreeding on the reproductive traits in a cichlid fish I: The male perspective	2017	Biological Journal of the Linnean Society	1	ageing	Pelvicachromis taeniatus	NA	NA	NA	Actinopterygii	Y	L	Direct	S012	Inbred		Yes	Inbreeding		Treatment	Y	Number of sperm	Whole ejaculate	1	012B	Male dissected	n	SMD	No	Groups02
-0.24011	0.030303	1210	36	Effects of ageing and inbreeding on the reproductive traits in a cichlid fish I: The male perspective	2017	Biological Journal of the Linnean Society	1	ageing	Pelvicachromis taeniatus	46.1538	NA	NA	Actinopterygii	Y	L	Direct	S012	Outbred		No	Inbreeding	N	Control		Number of sperm	Whole ejaculate	1	012A	Male dissected	n	SMD	No	Groups02
0.419949	0.027027	1213	40	Effects of age and size on reproductive performance of captive Farfantepenaeus paulensis broodstock	2004	Aquaculture	0	descriptive age and reproductive function	Penaeus paulensis	25	16.6667	41.6667	Malacostraca	N	D	Direct	S041	Small males		No		N			Number of sperm	Whole ejaculate	1	041A	Massage	n	SMD	No	Groups02
1.96076	0.027027	1214	40	Effects of age and size on reproductive performance of captive Farfantepenaeus paulensis broodstock	2004	Aquaculture	0	descriptive age and reproductive function	Penaeus paulensis	25	16.6667	41.6667	Malacostraca	N	D	Direct	S041	Large males		No		N			Number of sperm	Whole ejaculate	1	041B	Massage	n	SMD	No	Groups02
0.320367	0.0344828	1215	32	Mating Behavior and Spermatophore Characteristics in Two Closely Related Bushcricket Species of the Genus Phonochorion (Orthoptera: Phaneropterinae)	2015	Journal of Insect Behavior	0	descriptive age and reproductive function	Phonochorion artvinensis	NA	NA	NA	Insecta	Y	L	Direct	S0102			No		N			Number of sperm	Whole ejaculate	1	0102A	From female	y	Test stat	No	Continous0
0.46118	0.016129	1216	65	Mating Behavior and Spermatophore Characteristics in Two Closely Related Bushcricket Species of the Genus Phonochorion (Orthoptera: Phaneropterinae)	2015	Journal of Insect Behavior	0	descriptive age and reproductive function	Phonochorion uvarovi	NA	NA	NA	Insecta	Y	L	Direct	S0102			No		N			Number of sperm	Whole ejaculate	1	0102A	From female	y	Test stat	No	Continous0
-0.0303852	0.0153846	1217	68	Sexual selection and ageing: Interplay between pre- and post-copulatory traits senescence in the guppy	2019	Proceedings of the Royal Society B: Biological Sciences	1	ageing	Poecilia reticulata	10.5923	5.09279	15.6851	Actinopterygii	Y	L	Direct	S04	Young sperm		No		N			Number of sperm	Whole ejaculate	1	04A	Massage	n	SMD	Yes	Groups02
-0.150099	0.0153846	1218	68	Sexual selection and ageing: Interplay between pre- and post-copulatory traits senescence in the guppy	2019	Proceedings of the Royal Society B: Biological Sciences	1	ageing	Poecilia reticulata	10.5923	5.09279	15.6851	Actinopterygii	Y	L	Direct	S04	Old sperm		No		N			Number of sperm	Whole ejaculate	1	04A	Massage	n	SMD	Yes	Groups02
0.373525	0.0103093	1219	100	The ontogeny of courtship, colour and sperm production in male guppies	2002	Journal of Fish Biology	0	sexual selection	Poecilia reticulata	6.35539	2.97432	9.32972	Actinopterygii	Y	L	Direct	S0188			No		N			Number of sperm	Whole ejaculate	1	0188A	Massage	n	SMD	No	Groups02
0.322497	0.0208333	1220	51	Effect of male age on sperm traits and sperm competition success in the guppy (Poecilia reticulata)	2010	Journal of Evolutionary Biology	0	ageing	Poecilia reticulata	25.4216	5.09279	30.5144	Actinopterygii	Y	L	Direct	S02			No		N			Number of sperm	Whole ejaculate	1	02A	Massage	n	SMD	No	Groups02
0.339145	0.0526316	1221	22	No evidence for strategic male mating effort in response to female weight in a bushcricket	2007	Behaviour	0	sexual selection	Poecilimon jonicus	28.4647	21.3485	49.8132	Insecta	Y	L	Direct	S043			No		N			Number of sperm	Whole ejaculate	1	043A	From female	y	Simulation	Yes	Groups05
1.35688	0.02	1222	53	Effects of environmental conditions and aging on eupyrene sperm movement in male adults of Polygonia c-aureum (Lepidoptera: Nymphalidae)	1998	Zoological Science	1	descriptive age and reproductive function	Polygonia c-aureum	52.7276	10.5455	63.2731	Insecta	Y	L	Direct	S0180	Summer morph	Long day photoperiod	No		N			Number of sperm	Whole ejaculate	1	0180A	Male dissected	n	Simulation	No	Groups04
0.986919	0.0217391	1223	49	Effects of environmental conditions and aging on eupyrene sperm movement in male adults of Polygonia c-aureum (Lepidoptera: Nymphalidae)	1998	Zoological Science	1	descriptive age and reproductive function	Polygonia c-aureum	84.3642	10.5455	94.9097	Insecta	Y	L	Direct	S0180	Autumn morph	Long day photoperiod	No		N			Number of sperm	Whole ejaculate	1	0180B	Male dissected	n	Simulation	No	Groups05
1.10032	0.0175439	1224	60	Effects of environmental conditions and aging on eupyrene sperm movement in male adults of Polygonia c-aureum (Lepidoptera: Nymphalidae)	1998	Zoological Science	1	descriptive age and reproductive function	Polygonia c-aureum	84.3642	10.5455	94.9097	Insecta	Y	L	Direct	S0180	Autumn morph	Short day photoperiod	No		N			Number of sperm	Whole ejaculate	1	0180C	Male dissected	n	Simulation	No	Groups05
0.394229	0.00840336	1225	122	Sperm reflux and its role in multiple mating in males of a butterfly Polygonia c-aureum Linnaeus (Lepidoptera: Nymphalidae)	1999	Journal of Insect Physiology	0	descriptive age and reproductive function	Polygonia c-aureum	16.8728	0	16.8728	Insecta	Y	L	Direct	S0184			No		N			Number of sperm	Whole ejaculate	1	0184A	Male dissected	n	Test stat	No	Continous0
1.42193	0.00840336	1226	122	Sperm reflux and its role in multiple mating in males of a butterfly Polygonia c-aureum Linnaeus (Lepidoptera: Nymphalidae)	1999	Journal of Insect Physiology	0	descriptive age and reproductive function	Polygonia c-aureum	16.8728	0	16.8728	Insecta	Y	L	Direct	S0184			No		N			Number of sperm	Whole ejaculate	1	0184A	Male dissected	n	Test stat	No	Continous0
1.63266	0.02	1227	53	Field and laboratory studies on the ecology, reproduction, and adult diapause of the Asian comma butterfly, Polygonia c-aureum L. (Lepidoptera: Nymphalidae)	2018	Insects	0	descriptive age and reproductive function	Polygonia c-aureum	31.6366	0	31.6366	Insecta	Y	L	Direct	S0309	Autumn morph		No		N			Number of sperm	Whole ejaculate	1	0309B	Male dissected	n	Simulation	No	Groups04
1.87712	0.0185185	1228	57	Field and laboratory studies on the ecology, reproduction, and adult diapause of the Asian comma butterfly, Polygonia c-aureum L. (Lepidoptera: Nymphalidae)	2018	Insects	0	descriptive age and reproductive function	Polygonia c-aureum	31.6366	0	31.6366	Insecta	Y	L	Direct	S0309	Summer morph		No		N			Number of sperm	Whole ejaculate	1	0309A	Male dissected	n	Simulation	No	Groups04
0.750626	0.0833333	1229	15	Light microscopic observations on the reproductive tract of the male sand rat, Psammomys obesus	1999	Tissue and Cell	0	descriptive age and reproductive function	Psammomys obesus	21.6917	-3.81594	21.6917	Mammalia	Y	L	Direct	S0183			No		N			Number of sperm	Whole ejaculate	1	0183A	Male dissected	n	Simulation	No	Groups03
-0.702131	0.025641	1230	42	Reproductive aging in the Brown Norway rat is characterized by accelerated germ cell apoptosis and is not altered by luteinizing hormone replacement	1999	Journal of Andrology	1	mechanisms of ageing	Rattus norvegicus	36.5889	9.25944	45.8484	Mammalia	Y	L	Direct	S0154			No		N			Number of sperm	Whole ejaculate	1	0154A	Male dissected	n	Simulation	No	Groups06
-0.376051	0.0102041	1231	101	Reproductive aging in the male brown-Norway rat: A model for the human	1993	Endocrinology	1	ageing	Rattus norvegicus	58.5423	9.25944	67.8017	Mammalia	Y	L	Direct	S0331	Left testis		No		N			Number of sperm	Whole ejaculate	1	0331A	Male dissected	n	Simulation	No	Groups03
-0.403468	0.0102041	1232	101	Reproductive aging in the male brown-Norway rat: A model for the human	1993	Endocrinology	1	ageing	Rattus norvegicus	58.5423	9.25944	67.8017	Mammalia	Y	L	Direct	S0331	Right testis		No		N			Number of sperm	Whole ejaculate	1	0331A	Male dissected	n	Simulation	No	Groups03
-0.547111	0.0769231	1233	16	S-allyl cysteine ameliorates the quality of sperm and provides protection from age-related sperm dysfunction and oxidative stress in rats	2014	Journal of Clinical Biochemistry and Nutrition	0	treatment effect	Rattus norvegicus	33.7744	3.06747	36.8419	Mammalia	Y	L	Direct	S0276			No		N			Number of sperm	Whole ejaculate	1	0276A	Male dissected	n	Simulation	No	Groups04
0.295415	0.025641	1234	42	Potential indicators of reproductive toxicity: Testicular sperm production and epididymal sperm number, transit time, and motility in fischer 344 rats	1985	Toxicological Sciences	0	treatment effect	Rattus norvegicus	5.62907	0.252933	5.882	Mammalia	Y	L	Direct	S0351			No		Y			Number of sperm	Whole ejaculate	1	0351A	Male dissected	n	Simulation	No	Groups03
[truncated: 670 more rows]
